# Supplementary material for: Increasing early infant male circumcision uptake in Zambia: Like father like son
Source: PLoS One. 2023 Aug 10;18(8):e0289819. doi: 10.1371/journal.pone.0289819 (PMC10414584; doi:10.1371/journal.pone.0289819)
Supplement: S2 File — (CSV) [file pone.0289819.s002.csv]

subject	socf101	socf201	socf301	socf401	socf501	socf601	socf701	socf801	socf901	socf1001	socf1101	soci101	soci101a	soci201	soci301	soci401	soci501	soci601	soci701	soci801	soci901	soci1001	soci1101	socs101	socs101a	socs201	socs201a	socs301	socs301a	socs401	socs401a	socs501	socs601	socs601a	socs701	socs801	socs901	socs1001	socs1101	elap01	dem601a	dem601b	dem601c	dem601d	dem601e	dem601f	dem1701y	dem1701m	dem1701d
1101	1	9	9	9	9	9	9	9	9	9	9	0	99	1	1	1	1	0	0	0	0	0	0	0	99	1	2	1	2	1	2	1	0	2	0	0	0	0	0	733	1	0	0	0	0	0	2020	1	15
1102	1	9	9	9	9	9	9	9	9	9	9	0	99	1	1	1	1	1	1	1	1	1	0	1	0	1	2	0	99	1	0	0	1	99	1	1	0	0	0	1021	1	0	0	0	0	0	2020	2	1
1103	1	9	9	9	9	9	9	9	9	9	9	1	1	9	9	9	9	9	9	9	9	9	9	1	0	1	0	1	0	1	1	1	1	99	1	1	1	0	0	765	1	0	0	0	0	0	2019	2	3
1104	0	0	0	1	1	0	1	1	0	0	0	0	99	0	0	1	1	0	1	1	1	0	0	0	99	1	1	0	99	1	1	1	0	0	1	1	0	0	0	1096	1	0	0	0	1	0	2020	1	1
1105	0	1	1	1	1	0	1	1	1	0	0	0	99	1	0	1	1	0	1	0	0	0	0	0	99	1	1	0	99	1	1	1	1	99	1	1	0	0	0	1188	1	0	0	0	0	0	2020	2	22
1106	1	9	9	9	9	9	9	9	9	9	9	0	99	1	1	1	1	0	2	2	1	1	0	0	99	1	0	0	99	0	99	1	0	0	2	2	0	0	0	814	0	0	1	0	0	0	2019	12	28
1107	1	9	9	9	9	9	9	9	9	9	9	0	99	1	1	1	1	0	2	2	1	1	0	0	99	1	2	1	1	1	2	1	1	99	2	2	1	1	0	646	1	0	0	0	0	0	2014	4	28
1108	1	9	9	9	9	9	9	9	9	9	9	0	99	1	1	1	1	1	0	2	1	1	1	0	99	1	2	1	2	1	2	1	0	2	2	2	1	1	0	859	1	0	0	0	0	0	2020	4	28
1109	1	9	9	9	9	9	9	9	9	9	9	0	99	1	0	1	1	1	1	0	1	0	0	0	99	1	1	1	1	1	1	1	0	0	1	1	1	1	0	1508	1	0	0	0	0	0	2016	5	15
1110	1	9	9	9	9	9	9	9	9	9	9	0	99	1	1	1	1	0	2	2	1	1	0	0	99	1	0	0	99	1	0	1	0	0	2	0	0	0	0	1084	1	0	0	0	0	0	2020	5	19
1111	1	9	9	9	9	9	9	9	9	9	9	1	0	9	9	9	9	9	9	9	9	9	9	0	99	1	0	0	99	1	0	1	0	0	2	2	0	0	0	581	0	0	0	1	0	0	2020	5	15
1112	1	9	9	9	9	9	9	9	9	9	9	1	0	9	9	9	9	9	9	9	9	9	9	0	99	1	1	1	1	1	1	1	1	99	1	1	1	1	0	758	1	0	0	0	0	0	2020	6	1
1113	1	9	9	9	9	9	9	9	9	9	9	0	99	1	0	1	1	0	1	1	0	0	0	0	99	0	99	1	1	1	1	1	0	0	1	1	0	0	0	688	1	0	0	0	0	0	2020	4	20
1114	0	1	0	1	1	1	1	1	0	0	0	0	99	1	1	1	1	0	1	1	1	0	0	0	99	1	1	1	1	1	1	1	0	0	1	1	0	0	0	1047	1	0	0	0	1	0	2020	5	26
1115	1	9	9	9	9	9	9	9	9	9	9	0	99	1	1	1	1	0	1	1	0	0	0	0	99	1	1	1	1	1	1	1	1	99	1	1	1	0	0	897	1	0	0	0	0	0	2020	6	11
1116	0	0	0	0	1	0	0	0	0	0	0	1	0	9	9	9	9	9	9	9	9	9	9	0	99	1	2	1	0	1	2	1	0	3	1	1	1	1	0	712	1	0	0	0	0	0	2020	1	5
1117	1	9	9	9	9	9	9	9	9	9	9	0	99	0	0	0	1	1	0	0	0	1	0	0	99	1	1	1	1	1	1	1	1	99	0	0	1	1	1	896	1	1	1	0	1	1	2020	4	22
1118	1	9	9	9	9	9	9	9	9	9	9	0	99	1	1	1	1	0	2	2	1	1	0	0	99	1	1	1	1	1	1	1	0	0	2	2	1	1	0	616	1	1	0	0	1	0	2020	6	11
1119	0	1	1	1	1	0	1	1	1	0	0	0	99	1	1	1	1	1	1	1	1	1	1	0	99	1	4	1	4	0	99	0	0	4	1	1	1	0	0	661	1	0	0	0	0	0	2020	6	11
1120	1	9	9	9	9	9	9	9	9	9	9	1	2	9	9	9	9	9	9	9	9	9	9	1	2	1	1	1	1	1	2	1	0	0	2	2	0	0	1	772	1	0	0	0	1	0	2017	6	18
1121	1	9	9	9	9	9	9	9	9	9	9	1	1	9	9	9	9	9	9	9	9	9	9	0	99	1	2	1	1	1	2	1	0	2	2	2	1	0	0	782	1	0	0	0	0	0	2020	6	16
1122	1	9	9	9	9	9	9	9	9	9	9	0	99	1	1	1	1	0	2	1	1	0	0	0	99	1	0	0	99	1	1	1	0	0	1	1	0	0	0	1164	0	0	0	0	1	0	2020	6	16
1123	0	1	1	1	1	0	2	2	1	1	0	0	99	1	1	1	1	0	2	2	1	1	0	0	99	1	2	1	2	1	2	1	0	1	2	2	1	1	0	564	1	0	0	0	0	0	2019	6	15
1124	1	9	9	9	9	9	9	9	9	9	9	1	3	9	9	9	9	9	9	9	9	9	9	1	3	1	2	1	0	1	0	1	1	99	1	0	1	1	1	532	1	0	0	0	0	0	2020	7	18
1125	1	9	9	9	9	9	9	9	9	9	9	0	99	1	1	1	1	0	1	1	0	0	0	0	99	0	99	0	99	0	99	1	0	0	1	0	0	0	0	849	0	0	0	1	0	0	2020	6	20
1126	1	9	9	9	9	9	9	9	9	9	9	0	99	1	1	1	1	1	2	2	1	1	0	0	99	1	1	1	2	1	2	1	0	0	2	2	1	1	0	620	1	0	0	0	0	0	2020	4	30
1127	0	1	0	1	1	0	1	1	0	0	0	0	99	1	1	1	1	1	2	2	1	1	0	0	99	1	4	1	4	1	4	1	0	0	2	2	1	0	0	700	1	0	0	0	0	0	2020	7	13
1128	1	9	9	9	9	9	9	9	9	9	9	0	99	1	1	1	1	1	1	0	0	0	0	0	99	1	1	0	99	1	1	1	0	0	1	1	0	0	0	883	1	0	0	0	0	0	2020	7	16
1129	1	9	9	9	9	9	9	9	9	9	9	0	99	1	1	1	1	1	2	0	1	1	1	0	99	1	2	1	1	1	2	1	0	0	1	1	0	0	0	534	1	1	1	1	1	1	2020	1	14
1130	1	9	9	9	9	9	9	9	9	9	9	1	1	9	9	9	9	9	9	9	9	9	9	0	99	1	2	0	99	1	2	1	0	1	1	1	1	1	0	488	1	0	0	0	0	0	2019	8	13
1131	1	9	9	9	9	9	9	9	9	9	9	0	99	1	1	0	1	0	2	2	1	1	0	0	99	1	1	1	1	0	99	0	0	0	2	2	1	1	0	490	1	0	0	0	0	0	2020	7	20
1132	0	0	0	0	1	1	1	1	0	0	0	0	99	0	0	0	1	1	0	0	0	0	0	0	99	0	99	0	99	0	99	1	0	1	0	0	0	0	0	766	1	0	0	0	0	0	2014	2	4
1133	1	9	9	9	9	9	9	9	9	9	9	0	99	1	0	1	1	0	2	2	0	0	0	0	99	0	99	0	99	0	99	1	0	0	2	2	0	0	0	774	1	0	0	0	0	0	2020	5	2
1134	1	9	9	9	9	9	9	9	9	9	9	0	99	1	0	0	1	1	1	1	1	0	0	0	99	1	1	0	99	1	1	1	0	1	1	1	0	0	0	690	1	0	0	0	1	0	2018	6	8
1135	1	9	9	9	9	9	9	9	9	9	9	0	99	1	0	1	1	0	1	2	1	0	0	1	1	1	1	0	99	1	0	1	0	0	1	1	0	0	1	576	1	0	1	0	0	0	2099	99	99
1136	0	1	0	1	1	0	2	1	0	0	0	0	99	1	1	1	1	0	2	2	1	1	0	0	99	1	1	1	1	1	1	1	0	0	2	1	1	1	0	730	1	0	0	0	1	0	2020	8	20
1137	0	1	1	1	1	0	1	1	0	0	0	0	99	1	0	0	1	0	1	1	0	0	0	0	99	0	99	0	99	0	99	0	0	4	1	1	0	0	0	610	1	0	0	0	0	0	2020	8	3
1138	0	1	1	1	1	1	1	1	1	1	0	0	99	1	1	1	1	1	1	1	1	1	0	0	99	1	2	1	1	1	3	1	1	99	1	1	1	1	1	884	0	0	1	0	0	0	2020	6	3
1139	0	1	0	1	1	0	1	1	0	0	0	0	99	0	0	0	0	1	0	0	0	0	0	0	99	0	99	0	99	0	99	0	1	99	0	0	0	0	0	517	1	0	0	0	0	0	2020	7	12
1140	0	1	1	1	1	1	1	1	0	0	0	1	1	9	9	9	9	9	9	9	9	9	9	1	1	1	0	0	99	1	1	1	0	0	1	1	0	0	1	607	0	0	1	0	0	0	2020	8	21
1141	1	9	9	9	9	9	9	9	9	9	9	0	99	0	0	1	1	1	2	2	1	1	0	0	99	1	0	0	99	1	1	1	0	0	1	1	0	0	0	726	1	0	0	0	0	0	2020	11	13
1142	1	9	9	9	9	9	9	9	9	9	9	0	99	1	1	1	1	0	2	2	1	0	0	0	99	0	99	0	99	1	2	1	0	0	2	2	0	0	0	894	1	0	0	0	0	0	2020	9	11
1143	1	9	9	9	9	9	9	9	9	9	9	1	1	9	9	9	9	9	9	9	9	9	9	1	1	1	1	0	99	1	2	1	0	2	1	1	0	0	1	880	1	0	0	0	0	0	2020	9	8
1144	0	0	0	1	0	0	0	0	0	0	0	1	0	9	9	9	9	9	9	9	9	9	9	0	99	1	0	0	99	1	0	0	1	99	0	0	0	0	0	898	0	0	0	0	0	0	2020	9	11
1145	0	0	0	0	1	1	1	0	0	0	0	1	0	9	9	9	9	9	9	9	9	9	9	0	99	1	0	0	99	0	99	1	0	0	1	0	0	0	0	904	1	0	0	0	0	0	2020	9	11
1146	1	9	9	9	9	9	9	9	9	9	9	0	99	1	0	1	1	1	2	1	0	0	1	0	99	0	99	0	99	1	2	0	1	99	2	1	0	0	0	745	1	0	0	0	0	0	2020	3	21
1147	1	9	9	9	9	9	9	9	9	9	9	0	99	1	1	1	1	0	2	2	1	1	0	0	99	1	5	0	99	1	5	1	0	0	2	2	1	1	0	622	1	1	0	0	0	0	2020	9	14
1148	1	9	9	9	9	9	9	9	9	9	9	0	99	1	1	1	1	0	2	2	1	1	0	0	99	1	3	1	3	1	3	1	0	3	2	2	1	1	0	421	1	0	0	0	0	0	2020	9	26
1149	1	9	9	9	9	9	9	9	9	9	9	0	99	1	1	1	1	0	2	2	1	1	0	0	99	0	99	0	99	0	99	1	0	0	2	1	0	0	0	560	0	1	0	0	0	0	2020	11	13
1150	0	1	1	1	0	0	1	1	1	0	0	0	99	1	1	1	1	0	1	1	1	1	1	0	99	1	2	1	2	1	2	1	1	99	2	2	1	1	1	710	1	0	0	0	0	0	2020	11	13
1151	0	1	1	1	1	0	1	1	1	1	0	0	99	1	1	1	1	0	1	1	1	1	0	0	99	1	1	1	1	1	1	0	1	99	1	1	1	1	0	434	1	0	0	0	0	0	2020	10	12
1152	1	9	9	9	9	9	9	9	9	9	9	1	2	9	9	9	9	9	9	9	9	9	9	0	99	1	1	1	2	1	2	1	0	2	2	2	1	1	1	604	1	0	0	0	0	0	2010	10	29
1153	0	0	0	0	1	0	0	0	0	0	0	1	0	9	9	9	9	9	9	9	9	9	9	0	99	0	99	0	99	0	99	0	0	0	1	0	0	0	0	510	1	0	0	0	0	0	2020	11	2
1154	1	9	9	9	9	9	9	9	9	9	9	1	1	9	9	9	9	9	9	9	9	9	9	1	1	1	1	0	99	1	1	1	0	0	1	1	0	0	0	896	1	0	0	1	1	0	2020	11	20
1155	1	9	9	9	9	9	9	9	9	9	9	1	0	9	9	9	9	9	9	9	9	9	9	0	99	1	1	1	1	1	1	1	0	0	1	0	1	1	0	381	1	0	0	0	0	0	2020	11	24
1156	0	1	1	1	1	0	1	1	0	0	0	0	99	1	0	1	1	0	1	1	1	0	0	0	99	0	99	0	99	0	99	1	1	99	1	2	0	0	0	780	1	0	0	0	0	0	2020	10	29
1157	0	1	1	1	1	1	1	1	1	0	0	0	99	1	1	1	1	1	1	1	1	1	0	0	99	1	2	1	2	1	2	1	1	99	1	1	1	1	0	781	1	0	0	0	0	0	2019	3	9
1158	0	1	0	1	1	1	2	2	0	0	0	0	99	1	1	1	1	1	2	2	1	1	0	0	99	1	1	0	99	1	1	1	1	99	2	2	0	0	0	570	1	0	0	0	0	0	2020	11	17
1159	1	9	9	9	9	9	9	9	9	9	9	0	99	1	1	1	1	1	1	1	1	1	0	0	99	0	99	0	99	1	0	1	1	99	1	1	1	1	0	458	1	0	0	0	0	0	2020	8	20
1160	0	1	1	1	1	0	1	1	0	0	1	0	99	1	0	1	1	0	1	1	0	0	0	0	99	0	99	0	99	0	99	0	0	0	1	0	0	0	0	282	1	0	0	0	1	0	2021	1	6
1161	0	1	1	1	1	0	2	2	1	1	0	1	1	9	9	9	9	9	9	9	9	9	9	0	99	1	1	1	1	1	1	1	0	0	2	2	1	1	0	401	1	0	0	0	0	1	2021	7	15
1162	1	9	9	9	9	9	9	9	9	9	9	0	99	1	1	1	1	1	1	1	0	0	0	0	99	1	1	0	99	1	1	1	0	0	1	1	0	0	0	570	0	0	1	0	0	0	2021	10	29
1163	1	9	9	9	9	9	9	9	9	9	9	0	99	0	0	0	1	0	1	1	0	0	0	0	99	0	99	0	99	1	1	1	0	0	1	1	0	0	0	453	1	0	0	0	1	0	2021	12	5
1164	1	9	9	9	9	9	9	9	9	9	9	0	99	1	1	1	1	1	2	2	1	1	0	0	99	0	99	1	1	1	1	1	1	99	2	2	1	1	0	293	1	0	0	0	1	1	2021	9	28
1165	1	9	9	9	9	9	9	9	9	9	9	0	99	1	1	1	1	0	1	1	1	1	0	0	99	0	99	0	99	0	99	0	0	0	1	1	1	1	0	392	1	0	0	0	0	0	2022	1	18
1166	0	1	1	1	1	0	2	2	1	1	0	0	99	1	1	1	1	0	1	1	1	0	0	0	99	0	99	0	99	0	99	0	0	0	0	0	0	0	0	256	1	0	0	0	0	0	2021	9	24
1201	1	9	9	9	9	9	9	9	9	9	9	0	99	1	0	1	1	0	1	1	0	0	0	0	99	1	1	1	1	1	3	1	0	0	2	2	1	1	0	888	1	0	0	0	0	0	2020	1	2
1202	1	9	9	9	9	9	9	9	9	9	9	1	1	9	9	9	9	9	9	9	9	9	9	1	1	1	2	1	2	1	2	1	0	0	2	2	1	1	1	322	0	1	0	0	0	0	2018	3	24
1203	1	9	9	9	9	9	9	9	9	9	9	0	99	1	1	1	1	0	2	2	1	0	0	0	99	1	1	1	1	1	1	1	0	0	2	2	1	0	0	524	1	0	0	0	0	0	2019	10	15
1204	0	1	0	1	1	0	1	0	0	0	0	0	99	0	0	1	1	0	1	0	0	0	0	0	99	1	1	0	99	1	1	1	0	0	1	0	0	0	0	402	0	0	0	0	1	0	2020	6	25
1205	1	9	9	9	9	9	9	9	9	9	9	0	99	1	1	1	1	1	0	2	1	1	0	0	99	1	3	1	3	1	3	1	0	1	2	2	1	1	0	932	0	0	0	0	1	0	2019	10	16
1206	1	9	9	9	9	9	9	9	9	9	9	0	99	1	1	1	1	0	1	1	1	1	0	0	99	1	2	1	2	1	2	1	0	0	1	1	1	1	0	296	1	0	0	0	0	0	2019	11	15
1207	1	9	9	9	9	9	9	9	9	9	9	0	99	1	1	1	1	1	1	0	0	0	0	1	1	1	1	1	0	1	1	1	0	0	1	1	1	0	1	999	1	0	1	0	1	0	2019	5	11
1208	1	9	9	9	9	9	9	9	9	9	9	0	99	1	1	1	0	1	2	2	1	0	0	0	99	1	1	1	0	1	1	1	1	99	2	2	0	0	0	1269	1	0	0	0	1	0	2019	10	26
1209	1	9	9	9	9	9	9	9	9	9	9	1	1	9	9	9	9	9	9	9	9	9	9	1	1	1	0	1	2	1	2	1	0	1	1	1	1	0	1	749	1	0	0	0	0	0	2018	4	16
1210	1	9	9	9	9	9	9	9	9	9	9	1	2	9	9	9	9	9	9	9	9	9	9	1	2	1	1	0	99	1	1	0	0	1	2	2	1	1	1	418	1	0	0	0	0	0	2020	1	15
1211	0	1	1	1	1	1	1	1	1	1	0	0	99	1	0	1	1	1	1	1	0	0	0	0	99	1	2	1	2	1	2	1	1	99	1	1	1	1	0	794	1	1	0	0	0	0	2020	2	3
1212	1	9	9	9	9	9	9	9	9	9	9	0	99	1	1	1	1	0	1	1	1	1	0	0	99	1	3	1	3	1	3	1	0	3	2	2	1	1	0	398	1	1	0	0	0	0	2020	2	12
1213	1	9	9	9	9	9	9	9	9	9	9	0	99	1	1	1	1	1	2	2	1	0	0	0	99	0	99	0	99	1	1	1	1	99	2	2	1	0	0	623	1	0	0	0	0	0	2020	1	1
1214	0	1	1	1	1	1	1	1	1	1	0	0	99	1	1	1	1	1	1	1	1	1	0	0	99	1	2	1	2	1	2	1	1	99	1	1	1	1	0	592	1	1	0	0	1	0	2004	1	14
1215	1	9	9	9	9	9	9	9	9	9	9	0	99	1	1	1	1	0	2	2	0	1	0	1	1	1	1	1	1	1	1	1	0	1	1	1	1	1	1	817	1	0	0	0	0	0	2019	11	12
1216	0	1	1	1	1	0	1	1	1	1	0	0	99	1	1	1	1	1	1	2	1	0	0	0	99	0	99	1	1	1	1	1	1	99	2	2	1	1	0	693	1	0	0	0	0	0	2020	2	4
1217	1	9	9	9	9	9	9	9	9	9	9	1	2	9	9	9	9	9	9	9	9	9	9	1	2	1	2	0	99	0	99	0	1	99	1	0	1	1	1	956	0	0	0	0	0	0	2002	5	12
1218	1	9	9	9	9	9	9	9	9	9	9	0	99	1	1	1	1	0	1	1	1	1	0	0	99	1	1	1	0	1	1	1	0	1	1	1	1	1	0	601	1	0	0	0	0	0	2019	11	20
1219	0	1	1	1	1	1	1	1	1	0	0	0	99	0	0	1	1	0	1	1	0	0	0	0	99	0	99	0	99	1	1	1	0	0	1	1	0	0	0	1543	1	0	0	0	1	0	2020	3	12
1220	1	9	9	9	9	9	9	9	9	9	9	0	99	1	1	1	1	0	2	2	1	0	0	0	99	0	99	1	2	1	2	1	0	0	2	1	1	0	0	653	1	0	0	0	0	0	2000	3	15
1221	1	9	9	9	9	9	9	9	9	9	9	1	1	9	9	9	9	9	9	9	9	9	9	1	1	1	1	1	1	1	2	1	0	0	1	1	1	1	1	327	1	0	0	0	0	0	2020	4	27
1222	1	9	9	9	9	9	9	9	9	9	9	0	99	1	1	1	1	1	2	2	1	1	1	0	99	1	0	1	2	1	2	1	1	99	2	2	1	1	0	596	0	0	0	0	1	0	2020	5	5
1223	1	9	9	9	9	9	9	9	9	9	9	1	1	9	9	9	9	9	9	9	9	9	9	1	1	1	2	1	2	1	2	1	1	99	1	1	1	1	1	600	0	0	0	0	1	0	2099	99	99
1224	0	0	0	1	1	0	1	0	0	0	0	0	99	1	1	0	1	0	2	1	1	1	0	0	99	1	1	0	99	0	99	1	0	0	1	1	1	1	0	816	1	0	0	0	0	0	2016	9	3
1225	1	9	9	9	9	9	9	9	9	9	9	0	99	1	1	1	1	1	2	2	1	1	0	0	99	0	99	1	1	1	1	1	1	99	2	2	1	1	0	420	0	1	0	0	0	0	2020	4	16
1226	1	9	9	9	9	9	9	9	9	9	9	1	0	9	9	9	9	9	9	9	9	9	9	0	99	1	2	1	2	1	2	1	0	0	2	2	1	1	0	659	0	0	0	0	0	0	2020	2	8
1227	1	9	9	9	9	9	9	9	9	9	9	1	1	9	9	9	9	9	9	9	9	9	9	1	1	1	3	1	3	0	99	1	0	0	2	1	1	1	1	610	1	0	0	0	0	0	2020	1	2
1228	0	1	0	1	1	0	2	1	0	0	0	0	99	1	1	1	1	0	2	1	1	1	0	0	99	1	0	0	99	1	1	1	0	0	1	1	1	1	0	900	1	0	0	0	0	0	2020	5	23
1229	1	9	9	9	9	9	9	9	9	9	9	1	1	9	9	9	9	9	9	9	9	9	9	1	1	1	1	0	99	1	1	1	0	0	1	1	0	0	0	629	1	0	0	0	1	0	2014	5	7
1230	1	9	9	9	9	9	9	9	9	9	9	0	99	1	0	1	1	0	2	0	0	0	0	0	99	1	2	0	99	1	0	1	0	0	1	0	0	1	0	778	1	0	0	0	0	0	2020	4	14
1231	1	9	9	9	9	9	9	9	9	9	9	1	1	9	9	9	9	9	9	9	9	9	9	1	1	1	2	0	99	0	99	1	0	1	1	0	0	0	0	575	1	0	0	0	1	0	2019	11	11
1232	0	0	0	0	1	0	1	0	0	0	0	1	0	9	9	9	9	9	9	9	9	9	9	0	99	1	2	0	99	1	2	1	0	0	1	1	1	0	0	1074	1	0	0	0	1	0	2019	1	15
1233	1	9	9	9	9	9	9	9	9	9	9	1	1	9	9	9	9	9	9	9	9	9	9	1	1	1	3	0	99	1	3	1	1	99	1	1	0	0	1	617	1	0	0	0	1	0	2020	2	10
1234	1	9	9	9	9	9	9	9	9	9	9	1	1	9	9	9	9	9	9	9	9	9	9	1	1	0	99	0	99	0	99	1	0	0	1	1	0	0	1	760	1	0	0	0	0	0	2020	4	29
1235	1	9	9	9	9	9	9	9	9	9	9	0	99	1	1	1	1	1	1	1	1	1	0	0	99	1	1	1	1	1	1	1	1	99	1	1	1	1	0	750	0	0	0	0	0	0	2020	1	13
1236	1	9	9	9	9	9	9	9	9	9	9	1	2	9	9	9	9	9	9	9	9	9	9	1	2	1	1	1	0	1	0	1	0	0	2	2	1	1	1	816	1	0	0	0	1	0	2020	5	14
1237	1	9	9	9	9	9	9	9	9	9	9	0	99	1	0	1	1	0	1	1	1	1	0	0	99	1	0	0	99	1	0	1	0	0	1	1	1	1	0	449	1	1	0	0	0	0	2020	1	15
1238	1	9	9	9	9	9	9	9	9	9	9	1	1	9	9	9	9	9	9	9	9	9	9	1	1	1	2	1	2	1	2	1	0	0	2	2	1	1	1	459	1	0	0	0	0	0	2020	5	19
1239	0	1	1	1	1	0	1	1	0	0	0	0	99	1	1	1	1	1	1	0	1	1	0	0	99	1	1	1	1	1	1	1	0	1	0	2	1	1	0	865	0	0	0	0	1	0	2020	4	26
1240	1	9	9	9	9	9	9	9	9	9	9	1	1	9	9	9	9	9	9	9	9	9	9	0	99	1	0	1	0	1	1	1	1	99	1	1	1	1	0	424	0	1	0	0	0	0	2019	11	5
1241	0	0	0	1	1	0	0	0	0	0	0	0	99	1	1	1	1	1	1	0	1	0	0	0	99	1	2	1	1	0	99	1	0	2	0	1	1	0	1	803	1	0	0	1	0	0	2003	3	28
1242	1	9	9	9	9	9	9	9	9	9	9	1	3	9	9	9	9	9	9	9	9	9	9	1	3	1	0	0	99	0	99	1	0	0	2	2	0	0	1	886	1	0	0	0	1	0	2019	11	8
1243	1	9	9	9	9	9	9	9	9	9	9	0	99	1	1	1	1	0	1	1	1	0	0	0	99	1	2	0	99	1	2	1	0	2	2	1	1	1	0	415	0	0	0	0	1	0	2020	3	5
1244	1	9	9	9	9	9	9	9	9	9	9	1	1	9	9	9	9	9	9	9	9	9	9	1	1	1	1	1	0	1	1	1	1	99	2	2	1	1	1	597	1	0	0	0	1	0	2016	9	24
1245	0	0	0	1	1	1	1	1	0	0	0	1	1	9	9	9	9	9	9	9	9	9	9	1	1	1	2	0	99	1	2	1	0	3	1	1	0	0	1	520	1	0	0	0	0	0	2020	1	12
1246	0	0	0	1	1	0	0	0	0	0	0	0	99	0	0	1	1	1	1	1	0	0	0	0	99	0	99	0	99	1	0	1	1	99	0	0	1	1	1	391	1	0	0	0	1	0	2099	99	99
1247	0	1	1	1	1	1	0	0	1	1	0	1	1	9	9	9	9	9	9	9	9	9	9	1	1	1	2	1	2	1	2	1	0	0	1	0	1	1	1	618	1	0	0	0	1	0	2019	10	20
1248	0	1	0	1	1	0	1	1	1	0	0	1	0	9	9	9	9	9	9	9	9	9	9	0	99	1	0	1	0	1	0	1	0	0	2	1	1	0	0	598	1	0	0	0	0	0	2020	3	26
1249	0	1	1	1	1	1	1	1	1	0	0	0	99	1	1	1	1	1	1	1	1	0	0	0	99	1	0	1	3	1	3	1	0	3	1	1	1	0	0	664	1	0	0	0	0	0	2016	10	29
1250	0	0	0	0	0	0	1	1	0	1	0	0	99	0	0	0	1	1	1	1	1	1	0	0	99	0	99	0	99	0	99	1	1	99	1	1	1	1	0	450	1	0	0	0	0	0	2014	6	22
1251	1	9	9	9	9	9	9	9	9	9	9	0	99	1	1	1	1	0	2	2	1	1	0	0	99	1	3	1	1	1	1	1	0	1	1	2	1	0	0	419	1	0	0	0	0	0	2020	5	1
1252	1	9	9	9	9	9	9	9	9	9	9	0	99	1	1	1	1	0	1	1	1	1	0	0	99	1	3	1	1	1	3	1	0	1	1	1	1	1	0	520	0	0	0	0	0	0	2011	1	1
1253	0	1	1	1	1	0	2	2	1	1	0	0	99	1	1	1	1	0	1	1	1	1	0	0	99	1	0	1	1	1	1	1	1	99	1	1	1	1	0	406	0	1	0	0	0	0	2020	3	15
1254	0	1	1	1	1	1	1	1	1	0	0	1	1	9	9	9	9	9	9	9	9	9	9	1	1	1	1	0	99	1	1	1	0	0	1	1	0	0	0	763	1	0	0	0	0	0	2016	1	8
1255	1	9	9	9	9	9	9	9	9	9	9	1	1	9	9	9	9	9	9	9	9	9	9	1	0	1	2	1	1	1	1	1	1	99	2	2	1	0	0	677	1	0	0	0	0	0	2019	3	5
1256	1	9	9	9	9	9	9	9	9	9	9	0	99	0	0	1	1	1	1	2	1	0	0	0	99	0	99	1	1	0	99	0	1	99	1	1	1	0	1	672	1	0	0	0	0	0	2020	6	12
1257	1	9	9	9	9	9	9	9	9	9	9	0	99	1	1	1	1	1	0	0	1	1	1	0	99	1	2	1	2	1	2	1	1	99	0	0	1	1	0	816	1	0	0	0	1	0	2020	6	5
1258	0	0	0	1	1	0	1	1	0	0	0	0	99	1	1	1	1	1	1	1	1	1	0	0	99	1	1	1	1	1	1	1	0	1	1	1	1	1	0	616	1	0	0	0	1	0	4992	5	4
1259	0	0	0	1	1	0	0	0	0	0	0	0	99	0	0	1	1	1	1	1	0	0	0	0	99	1	1	1	1	1	1	1	0	0	1	1	1	0	0	592	1	0	0	0	1	0	2020	6	7
1260	0	0	0	1	1	0	1	0	0	0	0	1	0	9	9	9	9	9	9	9	9	9	9	0	99	1	2	0	99	1	1	1	0	0	1	0	0	0	0	468	1	0	0	0	1	0	2020	6	25
1261	1	9	9	9	9	9	9	9	9	9	9	1	1	9	9	9	9	9	9	9	9	9	9	1	1	1	1	1	1	1	1	1	0	0	2	2	1	1	1	293	1	0	0	0	0	0	2020	3	4
1262	1	9	9	9	9	9	9	9	9	9	9	0	99	1	1	1	1	0	1	1	1	0	0	1	1	1	2	1	1	1	2	1	0	0	1	1	1	0	0	520	0	1	0	0	0	0	2019	12	18
1263	0	1	0	1	1	0	1	1	1	1	1	1	0	9	9	9	9	9	9	9	9	9	9	0	99	1	1	1	1	1	1	0	1	99	1	1	1	1	0	603	1	1	0	0	1	0	2019	2	15
1264	0	1	0	1	1	0	1	1	1	1	0	0	99	1	1	1	1	0	1	1	1	1	0	0	99	1	2	0	99	1	2	1	1	99	1	1	1	1	0	531	0	0	0	1	0	0	2020	7	14
1265	1	9	9	9	9	9	9	9	9	9	9	0	99	1	1	1	1	0	2	2	1	1	0	0	99	1	1	0	99	1	1	1	1	99	2	2	1	1	0	574	1	0	0	0	0	0	2020	7	25
1266	0	0	0	1	1	1	1	1	1	0	0	0	99	0	0	0	1	0	1	1	0	0	0	0	99	1	2	1	1	1	1	1	0	1	1	1	1	1	0	694	1	0	0	0	0	0	2020	6	15
1267	1	9	9	9	9	9	9	9	9	9	9	0	99	1	1	1	1	0	2	1	0	0	0	0	99	1	0	0	99	1	1	1	0	0	2	1	0	1	0	501	1	0	0	0	0	0	2020	4	20
1268	1	9	9	9	9	9	9	9	9	9	9	1	1	9	9	9	9	9	9	9	9	9	9	1	1	1	1	1	1	0	99	1	1	99	2	1	1	1	0	546	1	0	0	1	1	0	2020	7	10
1269	1	9	9	9	9	9	9	9	9	9	9	0	99	1	1	1	1	1	1	1	0	1	0	0	99	0	99	1	2	1	1	1	0	1	2	2	1	1	0	546	1	0	0	0	1	0	2020	7	14
1270	1	9	9	9	9	9	9	9	9	9	9	0	99	1	1	1	1	1	1	1	1	1	0	0	99	1	1	1	2	1	1	1	1	99	2	1	1	1	0	494	1	0	0	0	0	0	2099	99	99
1271	0	1	0	1	1	0	1	1	0	0	0	0	99	1	0	1	1	0	1	1	0	0	0	0	99	1	2	0	99	1	2	1	0	0	1	1	0	0	0	493	1	0	0	0	0	0	2020	7	20
1272	1	9	9	9	9	9	9	9	9	9	9	0	99	1	0	1	1	0	2	2	1	0	0	0	99	1	1	1	1	1	1	1	0	0	2	2	1	0	0	454	1	0	0	0	1	0	2020	8	4
1273	1	9	9	9	9	9	9	9	9	9	9	1	1	9	9	9	9	9	9	9	9	9	9	1	1	1	1	1	1	1	1	1	0	0	2	2	0	0	1	560	1	0	0	0	0	0	2020	7	15
1274	1	9	9	9	9	9	9	9	9	9	9	1	2	9	9	9	9	9	9	9	9	9	9	1	2	1	1	0	99	0	99	1	1	99	1	0	1	0	1	1029	1	0	0	0	1	0	2020	7	9
1275	1	9	9	9	9	9	9	9	9	9	9	0	99	0	0	0	1	1	1	1	1	1	0	0	99	0	99	0	99	1	1	1	1	99	1	1	1	1	0	450	1	0	0	0	0	0	2020	8	18
1276	0	1	1	1	1	0	2	2	1	1	0	1	0	9	9	9	9	9	9	9	9	9	9	0	99	1	3	1	3	1	3	1	0	0	2	2	1	1	0	423	1	0	0	0	0	0	2020	8	4
1277	0	1	0	1	1	0	1	1	0	0	0	0	99	1	1	1	1	0	1	1	0	0	0	0	99	1	2	0	99	1	2	1	0	2	1	1	0	0	0	1017	1	0	0	0	0	0	2020	6	3
1278	0	1	1	1	1	1	1	1	0	0	0	0	99	1	1	1	1	1	1	1	0	0	0	0	99	1	0	0	99	1	2	1	1	99	1	0	0	0	0	940	1	0	0	0	0	0	2020	8	5
1279	0	1	0	1	1	0	2	0	0	0	0	0	99	1	0	1	1	0	2	1	0	0	0	0	99	1	1	0	99	1	1	1	0	1	2	1	0	0	0	448	1	0	0	0	0	0	2020	7	6
1280	0	0	1	1	1	0	1	1	1	0	0	0	99	1	1	1	1	0	1	1	1	1	0	1	0	1	1	0	99	1	1	1	0	0	1	1	1	0	0	469	0	1	0	0	0	0	2020	6	24
1281	1	9	9	9	9	9	9	9	9	9	9	0	99	1	1	0	1	1	2	2	1	1	0	0	99	1	1	1	1	1	1	1	1	99	2	2	1	1	0	902	1	0	0	0	1	0	2020	7	6
1282	0	0	0	0	1	1	1	1	0	0	0	0	99	1	1	1	1	0	2	1	1	1	0	0	99	0	99	0	99	1	1	1	0	0	0	1	0	0	0	582	1	0	0	0	0	0	2019	8	17
1283	1	9	9	9	9	9	9	9	9	9	9	1	1	9	9	9	9	9	9	9	9	9	9	1	1	1	1	0	99	1	1	1	0	1	1	1	0	0	0	682	0	0	0	0	1	0	2020	10	25
1284	0	1	1	1	1	0	2	2	0	0	0	0	99	1	1	1	1	0	2	2	1	0	0	0	99	1	1	1	0	1	1	1	1	99	2	2	1	1	0	520	1	0	0	0	1	0	2012	6	15
1285	1	9	9	9	9	9	9	9	9	9	9	0	99	1	0	1	1	0	2	0	0	0	0	0	99	1	1	0	99	1	1	1	0	0	2	0	0	0	0	509	0	1	0	0	0	0	2020	7	10
1286	1	9	9	9	9	9	9	9	9	9	9	0	99	1	1	1	1	0	2	2	1	1	0	0	99	1	2	1	2	1	2	1	0	1	2	0	0	0	1	619	1	0	0	0	0	0	2019	8	19
1287	0	1	0	1	1	0	1	1	0	0	0	0	99	1	1	1	1	0	1	1	1	1	0	0	99	1	0	1	0	1	0	1	0	0	1	1	1	1	0	897	0	0	0	0	1	0	2020	8	17
1288	0	1	1	1	1	0	1	1	1	0	0	0	99	1	0	1	1	0	1	2	0	0	0	0	99	1	2	0	99	1	2	1	0	0	2	0	0	0	0	550	0	1	0	0	0	0	2020	10	2
1289	0	1	1	1	1	1	0	0	1	1	0	0	99	0	0	1	1	1	0	0	1	1	0	0	99	1	0	1	0	1	0	1	1	99	0	0	1	1	0	1032	1	0	0	0	1	0	2020	10	12
1290	1	9	9	9	9	9	9	9	9	9	9	0	99	1	1	1	1	0	1	1	1	1	0	1	1	1	1	1	1	1	1	1	0	0	2	2	1	1	0	610	1	0	0	0	0	0	2019	2	12
1291	1	9	9	9	9	9	9	9	9	9	9	0	99	1	1	1	1	0	1	2	1	0	0	0	99	0	99	1	0	0	99	1	0	0	1	2	1	1	0	1216	1	0	0	0	0	0	2020	10	13
1292	0	1	1	1	1	0	2	2	1	1	0	0	99	1	1	1	1	0	2	2	1	1	0	0	99	1	3	1	3	1	3	1	0	0	2	2	1	1	0	1041	1	0	0	0	0	0	2020	10	13
1293	1	9	9	9	9	9	9	9	9	9	9	0	99	1	1	1	1	0	1	1	1	1	0	0	99	1	3	1	2	1	3	1	0	3	1	1	1	1	1	642	0	1	0	0	0	0	2020	4	9
1294	1	9	9	9	9	9	9	9	9	9	9	0	99	1	0	1	1	1	2	1	1	0	0	0	99	1	4	1	4	1	4	1	1	99	1	1	1	1	1	712	1	1	0	0	0	0	2020	10	13
1295	1	9	9	9	9	9	9	9	9	9	9	0	99	1	1	1	1	0	2	2	1	0	0	0	99	1	0	1	1	1	1	1	0	0	2	0	0	0	0	461	1	0	0	0	0	0	2020	9	13
1296	0	0	0	0	1	0	1	1	0	0	0	1	3	9	9	9	9	9	9	9	9	9	9	1	3	1	0	0	99	0	99	1	1	99	1	1	0	0	0	789	1	0	0	0	1	0	2020	7	15
1297	0	0	0	0	1	0	1	1	0	1	0	0	99	0	1	1	1	1	1	1	1	0	1	0	99	1	2	1	2	1	2	1	0	0	1	2	1	0	0	729	1	0	0	0	1	0	2019	10	29
1298	1	9	9	9	9	9	9	9	9	9	9	0	99	1	0	1	0	1	1	2	1	1	0	0	99	1	1	1	1	1	1	1	0	0	2	2	1	0	0	671	1	0	0	0	0	0	2020	1	10
1299	1	9	9	9	9	9	9	9	9	9	9	0	99	1	1	1	1	0	2	2	1	1	0	0	99	1	1	1	1	1	2	1	0	0	2	2	1	1	0	1019	1	0	0	0	0	0	2020	11	29
1301	1	9	9	9	9	9	9	9	9	9	9	0	99	1	1	1	1	0	1	1	1	1	0	0	99	1	2	1	2	1	2	1	1	99	1	1	1	1	0	797	1	0	0	0	0	0	2019	6	15
1302	0	1	1	1	1	1	1	0	1	0	0	0	99	1	1	1	1	1	2	2	0	0	0	0	99	0	99	0	99	1	0	1	1	99	2	2	1	1	1	920	0	0	0	0	0	0	2020	2	3
1303	0	1	1	1	1	1	2	2	1	0	0	0	99	1	1	1	1	0	2	2	1	1	0	0	99	1	1	1	1	1	1	1	0	2	2	2	1	1	0	823	0	1	0	0	0	0	2019	12	15
1304	1	9	9	9	9	9	9	9	9	9	9	0	99	1	1	1	1	0	1	1	1	1	0	0	99	1	2	1	2	1	2	1	0	0	1	1	1	1	0	750	1	0	1	0	0	0	2020	2	27
1305	1	9	9	9	9	9	9	9	9	9	9	0	99	1	1	1	1	0	1	1	1	0	0	0	99	1	1	1	1	1	1	1	0	0	1	1	1	0	0	735	1	0	0	0	0	0	2019	12	23
1306	0	1	0	1	1	0	2	1	1	1	0	0	99	1	1	1	1	0	1	2	1	1	0	0	99	0	99	1	1	1	1	1	0	0	1	1	1	1	0	721	0	0	0	0	0	0	2019	1	11
1307	1	9	9	9	9	9	9	9	9	9	9	1	1	9	9	9	9	9	9	9	9	9	9	1	1	1	0	1	1	1	1	1	1	99	2	2	1	1	1	462	0	0	0	0	0	0	2019	9	17
1308	1	9	9	9	9	9	9	9	9	9	9	1	1	9	9	9	9	9	9	9	9	9	9	1	1	1	2	1	2	1	2	1	1	99	1	1	1	1	1	605	1	0	0	0	0	0	2019	12	28
1309	0	1	1	0	0	1	2	2	1	0	0	0	99	1	1	1	1	0	2	2	1	1	1	0	99	1	2	1	2	1	2	1	0	2	2	2	1	1	0	750	0	0	0	0	1	0	2020	3	15
1310	0	1	1	1	1	0	2	2	1	0	0	0	99	1	1	1	1	0	2	2	1	1	0	0	99	1	2	1	2	1	2	1	0	0	2	2	1	1	0	575	1	0	0	0	1	0	2020	3	20
1311	1	9	9	9	9	9	9	9	9	9	9	0	99	1	1	1	1	0	2	2	1	0	0	0	99	1	2	1	2	1	2	1	0	0	2	2	1	0	0	760	0	1	0	0	0	0	2020	4	7
1312	0	0	0	0	0	0	1	0	0	0	0	0	99	0	0	1	1	1	1	1	1	1	0	0	99	1	1	1	1	1	1	1	1	99	1	1	1	1	0	944	0	0	0	0	1	0	2014	3	16
1313	1	9	9	9	9	9	9	9	9	9	9	0	99	1	1	1	1	1	1	1	1	1	0	0	99	1	4	1	4	1	4	1	1	99	1	1	1	1	0	548	0	0	1	0	0	0	2020	1	6
1314	1	9	9	9	9	9	9	9	9	9	9	0	99	1	1	1	1	0	2	2	1	0	0	0	99	1	2	0	99	1	2	1	0	0	2	2	1	0	0	877	0	0	0	0	0	0	2020	2	15
1315	0	1	1	1	1	0	2	2	1	1	0	0	99	1	1	1	1	0	2	2	1	1	0	0	99	1	0	1	0	1	0	1	0	0	2	2	1	1	0	853	0	0	0	0	0	0	2020	5	11
1316	1	9	9	9	9	9	9	9	9	9	9	1	1	9	9	9	9	9	9	9	9	9	9	0	99	1	0	0	99	0	99	1	1	99	0	2	0	1	1	780	0	1	0	0	1	0	2020	5	5
1317	0	1	1	1	1	0	2	2	0	0	0	0	99	1	1	1	1	0	2	2	1	1	0	0	99	1	2	1	2	1	2	1	0	0	2	2	0	0	0	598	1	0	0	0	0	0	2020	5	2
1318	0	0	0	0	0	0	0	0	0	0	0	0	99	0	0	1	1	0	0	0	0	0	0	0	99	0	99	0	99	1	1	1	1	99	0	0	0	0	0	762	1	0	0	0	1	0	2019	4	5
1319	0	0	0	1	1	0	1	1	0	0	0	0	99	1	1	1	1	0	1	1	1	0	0	0	99	1	4	1	3	1	4	1	0	0	1	0	0	0	0	922	0	0	0	0	0	0	2020	1	10
1320	0	1	1	1	1	0	1	1	1	0	0	0	99	1	0	1	1	0	1	1	1	0	0	0	99	1	0	1	0	1	2	1	0	0	2	2	1	0	0	498	1	0	0	0	0	0	2019	12	21
1321	1	9	9	9	9	9	9	9	9	9	9	0	99	1	1	1	1	0	2	1	1	1	0	0	99	0	99	0	99	0	99	1	1	99	1	1	0	0	0	781	0	1	0	0	0	0	2019	12	18
1322	1	9	9	9	9	9	9	9	9	9	9	0	99	0	0	0	1	0	1	1	0	0	0	0	99	0	99	0	99	0	99	1	1	99	1	1	0	0	0	388	1	0	0	0	0	0	2020	5	14
1323	1	9	9	9	9	9	9	9	9	9	9	0	99	0	0	0	1	0	1	1	0	0	0	0	99	0	99	0	99	1	1	1	0	1	1	1	0	0	0	766	0	0	0	1	0	0	2020	5	19
1324	1	9	9	9	9	9	9	9	9	9	9	0	99	1	1	1	1	0	1	1	1	1	0	0	99	1	1	1	1	1	1	1	0	1	1	1	1	1	1	536	1	0	0	0	1	0	2019	12	9
1325	0	1	1	1	1	0	2	2	0	0	0	0	99	1	1	1	1	0	2	2	1	0	0	0	99	1	2	1	2	1	2	1	0	0	2	2	1	1	0	1208	1	0	0	0	0	0	2020	4	16
1326	1	9	9	9	9	9	9	9	9	9	9	0	99	1	1	1	1	1	0	0	1	0	0	0	99	1	1	0	99	1	1	1	0	0	1	1	0	0	0	787	1	0	0	0	0	0	2017	3	7
1327	1	9	9	9	9	9	9	9	9	9	9	1	2	9	9	9	9	9	9	9	9	9	9	1	2	1	1	0	99	1	1	1	1	99	2	0	1	0	1	910	1	1	1	1	1	1	2020	5	28
1328	1	9	9	9	9	9	9	9	9	9	9	0	99	1	1	1	1	0	1	1	1	0	0	0	99	1	4	1	2	1	4	1	0	0	2	1	1	0	0	619	1	0	0	0	0	0	2020	5	26
1329	1	9	9	9	9	9	9	9	9	9	9	0	99	1	1	1	1	0	2	2	1	1	1	1	0	1	0	1	0	1	4	1	0	0	2	2	1	1	1	497	0	0	0	0	0	0	2019	10	31
1330	1	9	9	9	9	9	9	9	9	9	9	0	99	1	1	1	1	0	1	1	1	1	0	0	99	1	3	1	3	1	3	1	0	0	1	1	1	1	0	503	1	0	0	0	0	0	2020	3	8
1331	1	9	9	9	9	9	9	9	9	9	9	1	1	9	9	9	9	9	9	9	9	9	9	1	1	1	1	1	1	1	2	1	1	99	2	2	1	0	1	745	0	0	0	0	1	0	2020	6	18
1332	1	9	9	9	9	9	9	9	9	9	9	1	3	9	9	9	9	9	9	9	9	9	9	1	3	1	1	1	1	1	1	1	0	0	1	1	1	1	1	577	1	0	0	0	0	0	2020	2	10
1333	0	1	0	1	1	0	1	1	0	1	0	0	99	1	1	1	1	0	1	1	1	1	0	0	99	1	1	1	1	1	1	1	0	0	1	1	1	0	0	677	1	0	0	0	1	0	2020	5	17
1334	0	1	1	1	1	0	2	2	1	0	0	0	99	1	1	1	1	1	2	2	1	0	0	0	99	1	1	1	1	1	1	1	0	1	2	2	1	0	0	832	1	0	0	0	0	0	2020	4	17
1335	0	1	1	1	1	0	2	2	0	0	0	1	1	9	9	9	9	9	9	9	9	9	9	1	1	1	3	1	3	1	3	1	1	99	1	1	0	0	1	636	0	0	0	0	1	0	2020	6	27
1336	0	1	1	1	1	0	1	1	0	1	0	0	99	1	1	1	1	0	2	2	1	1	0	0	99	1	1	1	1	1	1	1	0	0	2	2	1	1	0	636	1	0	0	0	0	0	2020	6	4
1337	1	9	9	9	9	9	9	9	9	9	9	1	1	9	9	9	9	9	9	9	9	9	9	1	1	1	4	1	1	1	3	1	0	0	2	1	1	1	1	611	1	0	0	0	0	0	1992	4	14
1338	0	1	1	1	1	1	1	1	1	1	0	0	99	1	1	1	1	1	1	1	1	1	0	0	99	1	2	1	2	1	2	1	1	99	2	2	1	1	0	616	1	0	0	0	0	1	2099	99	99
1339	1	9	9	9	9	9	9	9	9	9	9	1	2	9	9	9	9	9	9	9	9	9	9	1	2	1	2	0	99	1	1	1	1	99	1	1	1	1	0	1337	1	0	0	0	0	0	2020	5	12
1340	1	9	9	9	9	9	9	9	9	9	9	0	99	1	1	1	1	0	0	2	1	0	0	0	99	1	0	0	99	1	1	1	0	0	2	0	1	0	0	671	1	0	0	0	0	0	2020	7	13
1341	0	1	0	1	1	0	2	2	0	0	0	0	99	1	0	1	1	0	2	2	0	0	0	0	99	1	1	0	99	1	1	1	0	0	2	2	0	0	0	1004	1	0	0	0	0	0	2020	7	15
1342	1	9	9	9	9	9	9	9	9	9	9	0	99	1	0	1	1	0	1	0	0	0	0	0	99	0	99	0	99	1	4	1	0	0	1	0	0	0	0	496	0	1	0	0	0	0	2020	7	14
1343	1	9	9	9	9	9	9	9	9	9	9	0	99	1	1	1	1	1	2	2	1	1	0	0	99	1	1	1	1	1	1	1	0	0	2	2	1	1	0	515	0	1	0	0	0	1	2019	1	4
1344	1	9	9	9	9	9	9	9	9	9	9	1	2	9	9	9	9	9	9	9	9	9	9	1	1	1	4	1	4	1	4	1	0	1	1	1	1	1	0	388	1	1	0	0	0	0	2020	7	8
1345	1	9	9	9	9	9	9	9	9	9	9	1	1	9	9	9	9	9	9	9	9	9	9	1	1	1	2	1	2	1	2	1	1	99	2	0	1	0	1	400	1	0	0	0	0	0	2019	3	17
1346	0	0	0	1	1	1	2	1	0	0	0	0	99	1	0	1	1	0	2	0	0	0	0	0	99	1	2	1	2	1	2	1	0	0	2	2	0	0	0	1057	1	0	0	0	0	0	2020	7	8
1347	1	9	9	9	9	9	9	9	9	9	9	0	99	1	1	1	1	0	1	2	0	0	0	0	99	1	2	1	2	1	2	0	0	0	2	2	1	1	0	647	1	1	0	1	1	0	2020	7	15
1348	1	9	9	9	9	9	9	9	9	9	9	0	99	1	1	1	1	1	2	2	1	1	0	0	99	1	2	1	2	1	2	1	1	99	2	2	1	1	0	693	1	0	0	0	0	0	2020	8	5
1349	1	9	9	9	9	9	9	9	9	9	9	0	99	1	1	1	1	0	2	2	1	0	0	0	99	1	0	1	0	1	1	1	1	99	2	2	0	0	0	592	1	0	0	0	0	0	2020	6	22
1350	1	9	9	9	9	9	9	9	9	9	9	1	2	9	9	9	9	9	9	9	9	9	9	1	2	1	1	1	1	1	1	1	0	1	2	2	0	0	1	909	1	0	0	0	0	0	2020	8	20
1351	1	9	9	9	9	9	9	9	9	9	9	0	99	1	0	0	1	0	2	2	0	0	0	0	99	0	99	0	99	0	99	1	0	0	2	2	0	0	0	236	1	0	0	0	0	0	2020	8	18
1352	1	9	9	9	9	9	9	9	9	9	9	0	99	1	1	1	1	1	1	1	1	1	1	0	99	1	0	1	1	1	1	1	1	99	2	2	1	1	0	719	1	0	0	0	0	0	2020	8	1
1353	1	9	9	9	9	9	9	9	9	9	9	0	99	1	1	1	0	0	1	1	1	0	0	0	99	1	0	0	99	1	3	1	0	0	1	1	1	1	0	550	0	1	0	0	0	0	2020	8	4
1354	1	9	9	9	9	9	9	9	9	9	9	0	99	1	1	1	1	0	1	1	1	1	1	1	0	1	0	1	1	1	0	1	1	99	2	2	1	1	0	1175	1	0	0	0	0	0	2020	8	6
1355	0	1	1	1	1	1	0	0	1	1	1	1	1	9	9	9	9	9	9	9	9	9	9	1	1	0	99	1	1	0	99	0	0	5	0	0	1	1	0	560	1	0	0	0	0	0	2019	7	9
1356	1	9	9	9	9	9	9	9	9	9	9	0	99	1	1	1	1	0	1	1	0	0	0	0	99	1	0	0	99	1	0	1	0	0	1	1	0	0	0	745	1	0	0	0	1	0	2020	8	7
1357	0	1	1	1	1	0	2	2	1	0	0	0	99	1	0	1	1	0	1	1	1	0	0	1	1	1	1	1	1	1	1	1	0	0	1	1	1	0	1	716	1	0	0	0	0	0	2020	9	7
1358	0	0	0	1	1	1	1	1	1	0	0	0	99	1	0	1	1	0	1	1	0	0	0	0	99	0	99	0	99	1	1	1	0	0	1	1	0	0	0	544	1	0	0	0	1	1	2099	99	99
1359	1	9	9	9	9	9	9	9	9	9	9	0	99	1	0	1	1	0	2	2	0	0	0	0	99	1	1	1	1	1	1	1	0	0	2	2	0	0	0	628	1	0	0	0	1	0	2020	10	8
1360	1	9	9	9	9	9	9	9	9	9	9	0	99	1	0	1	1	0	1	1	0	0	0	0	99	0	99	0	99	0	99	0	1	99	1	1	0	0	0	420	1	0	0	0	1	0	2020	10	10
1361	0	1	0	1	1	1	1	0	0	0	0	0	99	0	1	1	1	0	1	1	1	0	0	0	99	1	1	1	1	1	1	1	1	99	1	1	1	1	0	389	0	1	0	0	0	0	2020	9	6
1362	0	1	0	1	1	0	2	2	0	1	0	0	99	1	0	1	1	0	2	2	1	1	0	0	99	1	2	1	4	1	5	1	0	1	2	2	1	1	0	450	0	1	0	0	0	0	2020	10	5
1363	0	0	0	0	0	0	1	1	0	0	0	0	99	1	0	1	1	1	1	1	0	0	0	0	99	0	99	0	99	1	1	1	0	0	1	1	0	0	0	344	1	0	1	0	0	0	2020	10	15
1364	1	9	9	9	9	9	9	9	9	9	9	0	99	1	0	1	1	0	2	1	1	0	0	0	99	0	99	0	99	0	99	1	0	0	2	1	1	0	0	363	1	0	0	0	0	0	2099	99	99
1365	0	1	1	1	1	1	1	1	1	1	0	0	99	1	1	1	1	0	2	2	1	1	0	0	99	1	1	1	1	1	1	1	0	2	1	1	1	1	0	778	1	1	0	0	1	0	1990	6	6
1366	1	9	9	9	9	9	9	9	9	9	9	0	99	1	1	1	1	0	1	1	1	0	0	0	99	0	99	0	99	1	1	1	0	0	2	1	0	0	1	1480	0	0	1	0	0	0	2020	10	15
1367	1	9	9	9	9	9	9	9	9	9	9	0	99	1	0	1	1	1	0	0	1	1	0	0	99	0	99	0	99	1	1	1	1	99	0	0	1	1	0	721	1	0	0	0	0	0	2020	11	12
1368	0	1	1	1	1	1	2	2	1	1	0	0	99	1	1	1	1	1	1	2	1	1	0	0	99	1	2	1	2	1	2	1	1	99	2	2	1	1	1	614	1	0	0	0	1	0	2020	10	15
1369	1	9	9	9	9	9	9	9	9	9	9	0	99	0	0	0	1	0	1	1	0	0	0	0	99	1	0	0	99	1	0	1	0	2	1	1	0	0	0	672	1	0	0	0	0	0	2020	8	29
1370	1	9	9	9	9	9	9	9	9	9	9	0	99	1	1	1	1	0	2	2	1	1	0	0	99	1	2	1	2	1	2	1	0	0	2	2	1	1	0	580	1	0	0	0	0	0	2020	1	31
1371	1	9	9	9	9	9	9	9	9	9	9	0	99	1	1	1	1	0	2	2	1	1	0	0	99	1	1	1	1	1	1	1	0	1	2	2	1	1	0	816	0	0	0	1	0	0	2020	11	5
1372	0	1	1	0	1	0	2	2	1	0	0	0	99	1	1	0	1	0	2	2	0	0	1	0	99	1	0	0	99	0	99	0	0	0	2	2	0	1	0	610	1	0	0	0	0	0	2020	6	15
1373	1	9	9	9	9	9	9	9	9	9	9	0	99	1	1	1	1	0	2	2	1	1	0	0	99	0	99	0	99	0	99	0	0	0	1	0	0	0	0	661	0	1	0	0	0	0	2021	12	10
1374	0	0	0	1	1	1	1	0	0	0	0	0	99	1	1	1	1	1	1	1	1	1	0	0	99	1	1	1	1	1	1	1	0	1	1	1	1	1	0	923	0	1	0	0	0	0	2021	12	27
1375	1	9	9	9	9	9	9	9	9	9	9	0	99	1	1	1	1	0	1	1	1	1	0	0	99	1	1	1	1	1	1	0	0	0	1	1	1	1	0	635	1	1	0	0	1	1	2022	1	5
1376	0	1	1	1	1	1	2	2	1	1	0	0	99	1	1	1	1	1	1	1	1	1	0	1	1	1	2	1	2	1	2	1	1	99	1	1	1	1	0	765	1	0	0	0	1	1	2022	1	18
1377	1	9	9	9	9	9	9	9	9	9	9	0	99	1	1	1	1	0	2	1	1	1	0	0	99	0	99	1	0	0	99	1	1	99	1	1	1	1	0	725	1	0	0	0	1	0	2021	11	20
1378	1	9	9	9	9	9	9	9	9	9	9	0	99	1	1	1	1	0	1	1	1	1	1	0	99	1	4	0	99	1	4	1	0	4	2	1	1	1	0	601	1	0	0	0	0	0	2021	10	13
1379	1	9	9	9	9	9	9	9	9	9	9	1	0	9	9	9	9	9	9	9	9	9	9	1	0	1	2	1	1	1	2	1	0	2	1	1	1	1	0	434	1	0	0	0	0	0	2021	9	3
1380	1	9	9	9	9	9	9	9	9	9	9	0	99	1	1	1	1	1	1	1	1	0	0	0	99	1	1	0	99	0	99	1	1	99	1	0	1	0	0	471	0	1	0	0	0	0	2021	10	18
1381	0	1	1	1	1	0	2	2	1	1	0	0	99	1	1	1	1	0	1	2	1	1	0	0	99	0	99	0	99	0	99	0	0	0	0	0	0	0	0	589	1	0	0	0	0	0	2021	9	25
1382	1	9	9	9	9	9	9	9	9	9	9	0	99	0	0	1	0	0	1	1	0	0	0	0	99	0	99	0	99	0	99	0	0	0	1	0	0	0	1	494	1	0	0	0	1	0	2022	1	5
1383	1	9	9	9	9	9	9	9	9	9	9	1	1	9	9	9	9	9	9	9	9	9	9	1	1	1	2	1	1	1	1	1	0	1	1	1	1	1	1	798	1	0	0	0	0	0	2021	2	17
1384	1	9	9	9	9	9	9	9	9	9	9	0	99	1	1	1	1	1	1	1	1	0	0	0	99	0	99	0	99	0	99	0	0	0	0	0	0	0	0	636	1	1	0	0	1	0	2021	11	13
1385	1	9	9	9	9	9	9	9	9	9	9	1	1	9	9	9	9	9	9	9	9	9	9	1	1	1	1	1	1	0	99	1	1	99	2	2	1	1	1	706	1	0	0	0	0	0	2021	12	24
1401	1	9	9	9	9	9	9	9	9	9	9	0	99	1	0	1	1	0	2	1	1	1	0	0	99	1	1	1	1	1	1	1	0	0	2	1	1	1	0	359	1	0	0	0	0	0	2020	3	3
1402	1	9	9	9	9	9	9	9	9	9	9	0	99	1	1	1	1	0	2	2	1	1	0	0	99	1	1	1	1	1	2	1	0	0	2	2	1	1	0	873	1	0	0	0	0	0	2019	9	10
1403	0	1	1	1	1	0	2	2	1	1	0	0	99	1	1	1	1	0	2	2	1	1	0	0	99	1	0	0	99	0	99	1	0	0	0	0	0	0	0	785	0	0	1	0	0	0	2020	3	7
1404	0	1	1	1	1	1	1	1	1	0	0	0	99	1	0	0	1	1	1	1	0	0	0	0	99	0	99	0	99	0	99	1	1	99	1	1	0	0	0	801	1	0	0	0	1	0	2020	3	10
1405	1	9	9	9	9	9	9	9	9	9	9	0	99	1	1	1	0	1	2	2	1	1	0	0	99	1	2	1	1	1	2	0	1	99	2	2	1	1	0	1116	1	0	0	0	1	0	2020	3	2
1406	0	1	1	1	1	0	1	0	0	0	1	0	99	0	0	0	1	0	0	0	0	0	0	0	99	0	99	0	99	0	99	0	0	0	0	0	0	0	0	1062	1	0	1	0	0	0	2020	3	10
1407	1	9	9	9	9	9	9	9	9	9	9	0	99	1	0	1	1	0	1	1	1	0	0	0	99	1	1	0	99	0	99	1	1	99	1	1	1	1	0	568	1	0	0	0	0	0	2020	4	11
1408	1	9	9	9	9	9	9	9	9	9	9	0	99	1	1	1	1	0	2	2	1	1	0	0	99	1	0	1	0	1	0	1	0	0	2	2	1	1	0	669	0	1	0	0	0	0	2019	3	15
1409	1	9	9	9	9	9	9	9	9	9	9	0	99	1	1	1	1	0	1	1	1	1	0	0	99	1	1	1	1	1	2	0	1	99	1	1	1	1	0	689	1	0	0	0	0	0	2019	12	26
1410	1	9	9	9	9	9	9	9	9	9	9	0	99	1	1	1	0	0	2	2	1	1	0	0	99	1	1	1	1	1	1	1	1	99	1	2	1	1	0	769	1	1	0	0	0	0	2020	4	14
1411	1	9	9	9	9	9	9	9	9	9	9	0	99	1	1	1	1	0	1	1	1	0	0	0	99	1	0	0	99	1	1	1	0	0	1	1	1	0	0	736	1	0	0	0	0	0	2020	6	25
1412	1	9	9	9	9	9	9	9	9	9	9	0	99	1	1	1	1	0	1	0	0	0	0	0	99	1	1	0	99	1	1	1	1	99	1	0	0	0	0	451	0	1	0	0	0	0	2099	99	99
1413	1	9	9	9	9	9	9	9	9	9	9	0	99	1	1	1	1	1	0	0	1	1	1	0	99	0	99	1	1	1	1	1	1	99	0	0	0	0	0	866	1	0	0	0	1	0	2020	7	2
1414	0	1	1	1	1	0	1	1	1	0	0	0	99	1	0	1	1	0	1	1	1	1	0	0	99	1	2	1	2	1	2	1	0	0	1	1	1	1	0	639	1	0	0	0	0	0	2018	2	15
1415	1	9	9	9	9	9	9	9	9	9	9	0	99	1	1	1	1	0	2	1	0	0	1	0	99	1	0	0	99	1	1	1	0	0	1	1	0	0	0	911	1	0	0	0	0	0	2020	6	1
1416	1	9	9	9	9	9	9	9	9	9	9	0	99	1	1	1	1	0	2	2	1	1	0	1	0	1	2	0	99	1	2	1	0	0	2	2	1	0	0	483	1	0	0	0	0	0	2019	2	4
1417	1	9	9	9	9	9	9	9	9	9	9	0	99	1	1	1	1	1	1	1	1	1	0	0	99	1	1	1	1	1	1	1	1	99	1	1	1	1	0	614	1	0	0	0	1	0	2020	7	23
1418	1	9	9	9	9	9	9	9	9	9	9	1	1	9	9	9	9	9	9	9	9	9	9	0	99	1	4	1	4	1	4	1	0	1	2	2	1	1	0	466	1	0	0	0	0	0	2018	7	20
1419	0	1	0	1	1	1	1	1	0	0	0	0	99	1	1	1	1	1	1	1	1	1	0	0	99	1	3	1	3	1	2	1	0	2	2	2	1	1	0	736	1	0	0	0	1	0	2020	5	14
1420	1	9	9	9	9	9	9	9	9	9	9	0	99	1	1	1	1	0	1	1	0	0	0	0	99	0	99	0	99	1	1	1	0	0	1	1	0	0	0	605	1	0	0	0	0	0	2020	7	21
1421	1	9	9	9	9	9	9	9	9	9	9	0	99	1	1	1	1	1	2	2	1	1	1	0	99	1	1	1	1	1	1	1	1	99	2	2	1	1	0	759	1	1	0	0	1	0	2019	8	16
1422	0	1	1	1	1	1	1	1	1	1	0	1	1	9	9	9	9	9	9	9	9	9	9	1	1	1	2	1	2	1	2	1	0	2	1	1	1	1	1	578	0	0	0	0	0	0	2020	7	20
1423	0	1	0	1	1	1	1	0	0	0	0	0	99	1	0	0	1	0	1	0	0	0	0	0	99	0	99	0	99	1	2	1	0	2	1	0	0	0	0	525	1	0	0	0	0	0	2020	6	11
1424	1	9	9	9	9	9	9	9	9	9	9	0	99	1	1	1	1	1	2	1	1	1	0	0	99	1	1	1	1	1	1	1	0	1	1	1	1	1	0	981	1	0	0	0	0	0	2020	7	10
1425	1	9	9	9	9	9	9	9	9	9	9	1	0	9	9	9	9	9	9	9	9	9	9	0	99	1	2	0	99	1	2	1	0	0	2	2	0	0	0	784	1	0	0	0	0	0	2020	6	25
1426	1	9	9	9	9	9	9	9	9	9	9	0	99	1	0	1	1	0	2	2	0	0	0	0	99	1	0	0	99	1	0	1	0	0	2	2	0	0	0	467	1	0	1	0	1	1	2020	8	26
1427	1	9	9	9	9	9	9	9	9	9	9	0	99	1	1	1	1	0	2	1	0	1	0	0	99	1	1	0	99	1	1	1	0	1	1	1	1	1	0	680	1	0	0	0	1	0	2020	3	12
1428	0	1	0	1	1	1	2	1	0	0	0	1	0	9	9	9	9	9	9	9	9	9	9	0	99	1	3	0	99	1	3	1	1	99	2	0	0	0	0	1126	0	0	0	0	0	0	2020	3	10
1429	1	9	9	9	9	9	9	9	9	9	9	0	99	1	1	1	1	0	2	2	1	1	0	1	1	1	2	1	1	1	3	1	0	3	2	2	1	1	1	584	1	0	0	0	1	0	2020	2	18
1430	0	1	1	1	1	0	2	2	1	0	0	1	1	9	9	9	9	9	9	9	9	9	9	1	1	1	1	0	99	1	1	1	0	1	1	1	0	0	1	836	1	0	0	0	0	0	2020	8	12
1431	0	1	1	1	1	0	1	1	1	0	0	1	1	9	9	9	9	9	9	9	9	9	9	0	99	1	1	1	1	1	1	1	0	0	1	1	1	1	0	595	1	0	0	0	0	0	2020	7	16
1432	1	9	9	9	9	9	9	9	9	9	9	0	99	1	1	1	0	0	2	2	1	1	0	0	99	1	2	1	2	1	2	1	0	2	2	2	1	1	0	521	1	0	0	0	0	0	2011	7	22
1433	0	1	1	1	1	0	1	2	1	0	0	0	99	1	1	1	1	0	2	2	1	1	0	0	99	1	2	1	2	1	2	1	0	1	2	2	1	1	1	669	1	0	0	0	0	0	2019	10	26
1434	1	9	9	9	9	9	9	9	9	9	9	0	99	1	1	1	0	0	1	1	0	0	0	0	99	1	0	0	99	1	0	0	0	0	1	1	0	0	0	685	1	0	0	0	0	0	2020	6	16
1435	0	1	1	1	1	1	1	2	1	1	0	0	99	1	1	1	1	1	1	1	1	1	0	0	99	1	2	1	2	1	2	1	1	99	2	2	1	0	0	908	0	0	0	0	0	0	2020	9	22
1436	0	0	0	0	1	1	1	1	0	0	0	0	99	1	1	1	1	0	2	2	1	1	0	0	99	1	3	1	3	1	3	1	0	1	2	2	1	1	0	981	0	1	0	0	0	0	2020	9	9
1437	1	9	9	9	9	9	9	9	9	9	9	1	1	9	9	9	9	9	9	9	9	9	9	1	1	1	4	1	1	1	4	1	1	99	0	0	0	1	1	618	1	0	0	0	0	0	2020	9	18
1438	1	9	9	9	9	9	9	9	9	9	9	0	99	1	1	1	1	0	2	2	1	1	0	0	99	1	3	1	2	1	2	1	0	0	2	2	1	1	0	997	1	0	0	0	1	0	2020	1	3
1439	0	1	0	1	1	1	1	1	0	0	0	1	0	9	9	9	9	9	9	9	9	9	9	0	99	1	2	0	99	1	2	1	0	1	1	1	0	0	0	736	1	1	0	0	1	0	2020	9	30
1440	1	9	9	9	9	9	9	9	9	9	9	0	99	1	1	1	1	0	2	2	1	1	0	0	99	1	2	1	2	1	3	1	0	0	2	2	1	0	0	1030	1	0	0	0	0	0	2020	10	16
1441	0	1	0	1	1	0	1	1	0	0	0	0	99	1	0	1	1	0	1	1	1	0	0	0	99	1	2	1	1	1	1	1	0	1	1	1	0	0	0	1017	1	0	0	0	0	0	2020	10	17
1442	1	9	9	9	9	9	9	9	9	9	9	0	99	1	1	1	1	1	1	1	1	1	0	0	99	1	3	1	1	1	1	1	0	0	1	1	1	1	0	611	1	0	0	0	1	0	2020	3	3
1443	1	9	9	9	9	9	9	9	9	9	9	0	99	1	1	1	1	0	2	2	1	1	0	0	99	1	1	1	1	1	1	1	0	1	1	2	1	1	0	483	1	0	0	0	0	0	2014	1	8
1444	0	1	0	0	1	0	2	2	1	1	0	1	1	9	9	9	9	9	9	9	9	9	9	1	1	1	1	0	99	1	1	1	0	0	2	0	0	0	1	407	1	0	0	0	0	0	2020	10	14
1445	1	9	9	9	9	9	9	9	9	9	9	0	99	1	1	1	1	0	2	2	1	0	0	0	99	1	0	0	99	0	99	1	0	0	2	2	1	0	0	780	0	1	0	0	0	0	2020	6	14
1446	0	1	1	1	1	1	1	1	0	0	0	0	99	1	1	1	1	1	1	1	1	1	0	1	3	1	3	1	3	1	3	1	1	99	1	0	1	1	1	615	0	0	0	0	1	0	2020	4	17
1447	1	9	9	9	9	9	9	9	9	9	9	0	99	1	1	1	1	1	2	0	1	1	1	0	99	1	0	0	99	1	1	1	0	0	1	1	0	0	0	646	0	0	0	0	0	0	2020	11	4
1448	0	1	1	0	0	0	1	1	1	1	0	1	2	9	9	9	9	9	9	9	9	9	9	0	99	1	1	1	1	1	1	1	0	0	1	1	1	1	0	861	1	0	0	0	0	0	2020	11	3
1449	1	9	9	9	9	9	9	9	9	9	9	1	1	9	9	9	9	9	9	9	9	9	9	1	1	1	1	1	1	1	1	1	1	99	1	1	0	0	1	705	1	0	0	0	1	0	2020	6	5
1450	0	1	0	0	1	1	1	0	1	1	0	0	99	0	0	0	0	0	0	0	1	1	0	0	99	0	99	0	99	0	99	0	0	1	0	0	0	0	0	503	0	1	0	0	0	0	1990	10	1
1451	1	9	9	9	9	9	9	9	9	9	9	1	1	9	9	9	9	9	9	9	9	9	9	1	2	1	1	0	99	1	1	1	0	0	1	2	0	0	0	450	1	0	0	0	1	0	2020	9	10
1452	0	1	1	1	1	0	1	0	0	0	0	0	99	1	1	1	1	0	1	1	1	1	0	0	99	1	1	0	99	1	1	1	0	0	2	2	0	0	0	783	0	1	0	0	0	0	2020	11	6
1453	1	9	9	9	9	9	9	9	9	9	9	0	99	1	1	1	1	0	1	1	1	0	0	0	99	0	99	0	99	0	99	0	0	0	1	1	1	0	0	503	0	0	1	0	0	0	2020	10	18
1454	0	1	1	1	1	0	1	1	1	1	0	0	99	1	1	1	1	0	1	1	1	1	0	0	99	1	1	1	1	1	1	1	1	99	1	1	1	1	0	856	1	0	0	0	0	0	1990	1	1
1455	1	9	9	9	9	9	9	9	9	9	9	1	0	9	9	9	9	9	9	9	9	9	9	0	99	1	1	0	99	1	1	1	0	0	2	0	1	1	0	571	1	0	0	0	0	0	8999	9	29
1456	0	1	1	1	1	0	2	2	1	1	0	0	99	1	1	1	1	0	2	2	1	1	0	0	99	1	1	1	0	1	0	1	0	1	1	1	1	1	1	647	1	0	0	0	0	0	2020	11	1
1457	1	9	9	9	9	9	9	9	9	9	9	0	99	1	0	1	1	0	1	1	0	0	0	0	99	0	99	0	99	0	99	0	0	0	1	1	0	0	0	168	1	0	0	0	1	0	2020	11	10
1458	1	9	9	9	9	9	9	9	9	9	9	1	2	9	9	9	9	9	9	9	9	9	9	1	2	1	1	0	99	1	1	1	0	0	2	2	0	0	0	368	1	0	0	0	1	0	2020	8	20
1459	1	9	9	9	9	9	9	9	9	9	9	1	1	9	9	9	9	9	9	9	9	9	9	1	1	1	1	1	1	1	1	1	0	0	1	2	0	0	0	196	1	0	0	0	1	0	2020	9	9
1460	0	1	0	1	1	0	2	2	0	1	0	0	99	1	0	1	1	0	2	2	1	0	0	0	99	1	1	1	1	1	1	1	0	1	2	2	1	0	0	554	1	0	0	0	1	0	2020	11	3
1461	1	9	9	9	9	9	9	9	9	9	9	1	1	9	9	9	9	9	9	9	9	9	9	0	99	1	1	1	1	1	1	1	0	0	1	2	1	1	0	431	1	0	0	0	0	0	2020	1	1
1462	0	0	0	1	1	0	1	1	0	0	0	0	99	1	0	1	1	0	1	1	0	0	0	0	99	1	2	1	2	1	2	1	0	0	1	1	0	0	0	432	1	0	0	0	0	0	2020	2	7
1463	0	1	1	1	1	0	2	2	1	1	0	0	99	1	1	1	1	0	2	2	1	1	0	0	99	1	2	1	2	1	2	1	0	0	2	2	1	1	0	535	1	0	0	0	0	0	2020	3	5
1464	1	9	9	9	9	9	9	9	9	9	9	0	99	1	0	1	1	1	1	1	0	0	0	0	99	0	99	0	99	1	1	1	0	0	1	1	0	0	0	895	1	0	0	0	1	0	2020	8	16
1465	0	1	0	1	1	0	1	1	0	0	0	0	99	1	0	1	1	1	1	1	0	0	0	0	99	1	1	0	99	1	1	1	1	99	1	1	0	0	0	600	1	0	0	0	0	0	2020	8	16
1466	1	9	9	9	9	9	9	9	9	9	9	0	99	1	1	1	1	0	2	2	1	1	0	0	99	1	1	1	1	1	1	1	0	0	2	2	1	1	0	506	1	0	0	0	0	0	2021	12	20
1467	1	9	9	9	9	9	9	9	9	9	9	0	99	1	1	1	1	0	1	2	1	0	0	0	99	1	4	0	99	1	4	1	0	4	2	1	0	0	0	719	1	0	0	0	0	0	2021	11	4
1468	1	9	9	9	9	9	9	9	9	9	9	0	99	1	0	0	1	1	2	2	0	0	0	0	99	0	99	0	99	0	99	0	0	0	2	2	0	0	0	876	1	0	0	0	1	0	2021	8	20
1469	1	9	9	9	9	9	9	9	9	9	9	0	99	1	1	1	1	0	2	2	1	0	0	0	99	0	99	1	0	1	0	1	1	99	2	2	1	0	0	878	1	0	0	0	1	0	2021	6	6
1470	0	1	1	1	1	1	2	2	1	1	0	0	99	1	1	1	1	1	1	1	1	1	0	1	1	1	2	1	2	1	2	1	1	99	1	1	1	1	0	765	1	0	0	0	1	1	2022	1	18
1471	1	9	9	9	9	9	9	9	9	9	9	0	99	0	0	0	0	0	1	1	0	0	0	0	99	0	99	0	99	1	2	1	0	0	2	2	0	0	0	466	1	0	0	0	1	0	2021	9	18
12100	0	1	1	1	1	0	1	1	0	0	0	0	99	1	1	1	1	0	1	1	1	0	0	0	99	1	3	0	99	1	3	1	0	3	1	1	0	0	0	1059	0	0	0	0	1	0	2019	12	28
12101	1	9	9	9	9	9	9	9	9	9	9	0	99	0	1	1	1	1	2	2	0	1	1	0	99	0	99	0	99	0	99	1	0	0	2	2	0	0	0	644	1	0	0	0	1	0	2020	11	10
12102	1	9	9	9	9	9	9	9	9	9	9	0	99	1	1	1	1	0	2	2	1	0	0	0	99	1	3	1	2	1	2	1	0	3	2	2	1	1	0	880	1	0	0	0	0	0	2020	3	25
12103	1	9	9	9	9	9	9	9	9	9	9	1	2	9	9	9	9	9	9	9	9	9	9	1	2	1	1	0	99	1	1	1	0	0	1	1	0	0	0	614	1	0	0	0	0	0	2020	10	15
12104	1	9	9	9	9	9	9	9	9	9	9	1	1	9	9	9	9	9	9	9	9	9	9	1	1	1	2	1	2	1	2	1	0	0	2	2	1	1	1	685	1	0	0	0	0	0	2017	3	9
12105	1	9	9	9	9	9	9	9	9	9	9	0	99	1	1	1	1	0	0	0	1	1	0	0	99	1	2	1	2	1	2	1	1	99	1	1	1	1	0	774	1	0	0	0	0	0	2021	10	31
12106	0	0	0	0	0	0	0	0	0	0	0	0	99	1	0	0	0	1	1	0	0	0	0	0	99	1	1	1	1	1	1	1	1	99	1	0	1	1	1	820	1	0	0	0	0	0	2112	10	3
12107	0	1	0	1	1	0	0	0	1	0	0	0	99	0	0	1	1	0	0	0	0	0	0	0	99	0	99	0	99	0	99	1	0	0	0	0	1	0	0	514	1	0	0	0	0	0	2021	10	24
12108	0	1	1	1	1	0	1	1	1	1	0	0	99	1	1	1	1	0	1	1	1	1	1	0	99	1	0	1	0	1	1	1	0	1	1	1	1	1	0	766	1	0	0	0	1	0	2021	6	29
12109	1	9	9	9	9	9	9	9	9	9	9	1	1	9	9	9	9	9	9	9	9	9	9	1	2	1	2	1	2	1	2	1	0	0	2	2	1	0	1	688	1	0	0	0	0	0	2008	5	5
12110	0	0	0	0	1	0	1	1	0	0	0	0	99	0	0	0	1	0	1	1	0	0	0	0	99	0	99	0	99	0	99	1	0	0	1	0	0	0	0	549	1	0	0	0	0	0	2021	11	11
2101												0		1	1	1	1	0	1	1	0	1	0	0	99	1	0	0	99	1	0	1	0	0	2	2	1	1	0	571	1	0	0	0	0	0	2020	1	11
2102												0		1	0	1	1	0	2	0	0	0	0	0	99	1	3	1	6	1	0	0	1	99	0	0	1	1	0	684	0	1	0	0	0	0	2020	3	9
2103												0		0	1	1	1	1	0	0	1	1	0	0	99	1	1	1	2	1	3	1	1	99	1	1	1	1	0	672	1	0	0	0	0	0	2019	7	15
2104												0		1	1	1	1	0	1	1	1	0	0	0	99	1	1	0	99	1	1	1	0	1	1	1	0	0	0	812	1	0	0	0	1	0	2020	2	20
2105												0		1	0	1	1	0	1	1	1	1	0	0	99	1	1	1	1	1	1	1	0	1	1	1	0	1	0	928	0	1	0	0	1	0	2020	2	20
2106												0		1	1	1	1	0	0	0	0	0	0	0	99	1	0	1	0	1	0	1	0	0	0	1	0	0	0	673	0	0	0	0	0	0	2020	3	9
2107												0		1	0	1	1	0	2	2	1	1	0	0	99	1	2	1	1	1	2	1	0	0	2	2	1	1	0	624	1	0	0	0	0	0	2020	4	28
2108												1		9	9	9	9	9	9	9	9	9	9	1	1	1	2	1	2	1	2	1	1	99	0	0	1	1	1	543	1	0	0	0	0	0	2020	4	28
2109												0		1	0	1	1	0	1	1	1	1	0	0	99	1	1	0	99	1	1	1	0	0	1	1	0	1	0	875	1	0	0	0	0	0	2010	5	15
2110												0		1	1	1	1	0	0	0	0	0	0	0	99	1	0	0	99	1	0	1	0	0	2	0	0	0	0	1096	1	0	0	0	0	0	2020	5	19
2111												0		1	0	1	1	0	2	1	0	0	0	0	99	1	2	0	99	1	2	1	0	0	2	1	0	0	0	1008	0	1	0	0	0	0	2020	5	15
2112												0		0	0	1	1	1	1	2	1	1	1	1	0	1	2	1	2	1	2	1	1	99	1	1	1	1	0	1037	1	0	0	0	1	0	2020	6	1
2113												0		1	1	0	1	0	1	1	1	0	0	0	99	0	99	1	0	0	99	1	1	99	1	1	0	0	0	695	1	0	0	0	0	0	2020	4	21
2114												0		1	0	1	1	0	1	1	1	0	0	0	99	1	1	1	1	1	1	1	0	0	1	1	0	0	0	759	1	0	0	0	1	0	2020	5	26
2115												0		1	1	1	1	0	1	1	1	0	0	0	99	1	1	1	1	1	1	1	0	1	1	1	0	0	0	653	1	0	0	0	0	0	2020	6	11
2116												0		1	1	1	1	1	1	1	1	1	0	0	99	1	4	1	2	1	3	1	1	99	1	1	1	1	0	833	1	0	0	0	0	0	2020	5	16
2117												0		1	1	1	1	1	1	1	1	1	1	1	1	1	2	1	2	1	2	1	0	0	1	1	1	1	0	865	1	0	0	0	0	0	2020	6	11
2118												0		0	0	0	1	1	1	0	0	0	0	0	99	0	99	0	99	1	1	1	0	0	1	0	0	0	0	207	1	0	0	0	0	0	2020	2	3
2119												0		1	1	1	1	0	1	1	1	1	0	0	99	1	4	1	4	1	4	1	0	0	1	1	1	1	0	599	1	0	0	0	0	0	2020	6	11
2120												1		9	9	9	9	9	9	9	9	9	9	1	2	1	2	0	99	1	2	1	1	99	1	0	0	0	1	890	1	0	0	0	0	0	2010	9	26
2121												0		1	1	0	1	0	2	2	1	1	0	0	99	1	2	1	2	1	2	1	0	0	1	1	1	1	0	443	1	0	0	0	0	0	2020	6	16
2122												0		1	1	1	1	0	1	1	1	0	0	0	99	1	1	1	1	1	1	1	0	1	1	1	0	0	0	883	1	0	0	0	1	0	2020	6	16
2123												0		1	1	1	1	0	2	2	1	1	0	0	99	1	2	1	2	1	2	1	0	1	2	1	1	1	0	625	1	0	0	0	1	0	2019	6	15
2124												1		9	9	9	9	9	9	9	9	9	9	1	3	1	2	1	2	1	2	1	1	99	1	1	1	1	1	408	1	0	0	0	0	0	2020	7	18
2125												0		1	1	1	1	0	2	2	1	1	0	0	99	0	99	0	99	1	0	1	0	0	2	2	1	1	0	391	0	1	0	0	0	0	2020	5	20
2126												0		1	1	1	1	0	2	2	1	1	0	0	99	1	2	1	2	1	2	1	0	0	2	2	1	1	0	302	1	0	0	0	0	0	2020	4	30
2127												0		1	1	1	1	0	2	2	1	1	0	0	99	1	4	1	4	1	4	1	0	0	2	2	1	1	0	399	1	0	0	0	0	0	2020	7	13
2128												0		1	1	1	1	0	1	1	0	0	0	0	99	0	99	0	99	1	1	1	0	0	1	1	0	0	0	687	1	0	0	0	0	0	2020	7	16
2129												1		9	9	9	9	9	9	9	9	9	9	0	99	1	2	1	0	1	2	1	1	99	0	0	1	1	0	592	1	0	0	0	1	0	2019	1	13
2130												0		0	0	1	1	0	1	1	1	1	0	0	99	1	1	1	1	1	1	1	0	0	1	1	0	0	0	568	1	0	0	0	0	0	2019	9	9
2131												0		1	1	1	1	1	0	2	1	1	0	0	99	1	1	1	1	1	1	1	1	99	2	0	1	1	0	640	1	0	0	0	1	0	2020	7	16
2132												0		1	1	1	1	0	1	1	0	0	1	0	99	1	2	1	2	1	2	1	0	2	1	1	1	1	0	623	0	0	1	0	0	0	2020	6	11
2133												1		9	9	9	9	9	9	9	9	9	9	1	0	1	1	0	99	0	99	1	1	99	0	0	1	1	0	560	1	0	0	0	0	0	2020	8	13
2134												0		1	1	1	1	0	1	1	1	1	0	0	99	1	2	1	2	1	2	1	0	2	1	1	0	0	0	1029	1	1	0	0	1	0	2019	2	2
2135												0		1	1	1	1	0	2	2	1	1	1	0	99	1	0	0	99	1	0	1	1	99	2	2	1	1	0	456	1	0	0	0	0	0	2020	7	30
2136												0		1	0	1	1	0	1	1	0	0	0	0	99	1	1	0	99	1	1	1	0	1	1	1	0	0	0	489	1	0	0	0	1	1	2020	8	20
2137												1		9	9	9	9	9	9	9	9	9	9	0	99	1	4	0	99	0	99	1	0	4	1	1	0	0	0	324	1	0	0	0	0	0	2020	8	3
2138												0		1	1	1	1	0	1	2	1	1	0	0	99	1	2	1	1	1	3	1	1	99	2	1	1	0	1	878	1	0	0	0	0	0	2020	6	3
2139												0		0	0	0	1	0	0	0	0	0	0	0	99	0	99	0	99	0	99	1	0	0	0	0	0	0	0	500	1	0	0	0	0	0	2020	7	15
2140												0		1	1	1	1	0	1	0	1	0	0	1	1	1	2	1	0	1	3	0	0	0	1	1	0	0	0	609	0	1	0	0	0	0	2020	8	21
2141												1		9	9	9	9	9	9	9	9	9	9	0	99	1	2	1	0	1	0	1	0	0	1	0	1	1	0	583	1	0	0	0	0	0	2020	11	14
2142												0		1	0	1	1	1	2	2	0	0	0	0	99	1	2	0	99	1	2	1	0	0	2	2	0	0	0	525	1	0	0	0	0	0	2020	9	11
2143												1		9	9	9	9	9	9	9	9	9	9	1	1	1	1	0	99	1	2	1	0	0	1	1	0	0	1	413	1	0	0	0	0	0	2970	9	8
2144												0		1	0	1	1	0	2	2	0	0	0	0	99	0	99	0	99	0	99	1	0	0	0	0	0	0	0	570	1	0	0	0	0	0	2020	9	11
2145												1		9	9	9	9	9	9	9	9	9	9	0	99	1	0	0	99	1	0	1	0	0	1	0	0	0	0	442	1	0	0	0	0	0	2020	9	11
2146												0		1	0	1	1	1	2	2	0	0	1	0	99	1	2	0	99	1	2	1	0	0	1	1	0	0	0	453	1	0	0	0	0	0	2020	5	11
2147												0		1	1	1	1	0	2	2	1	0	0	0	99	1	5	0	99	1	0	1	0	0	2	2	1	0	0	567	1	0	0	0	0	0	2020	9	14
2148												0		1	1	1	1	0	2	2	1	1	0	0	99	1	2	1	2	1	2	1	0	0	2	2	1	1	0	673	0	0	0	0	0	0	2020	9	26
2149												0		1	0	1	1	0	2	1	0	0	0	0	99	0	99	0	99	0	99	0	1	99	1	1	0	0	0	274	0	1	0	0	0	0	2020	11	13
2150												0		1	1	1	1	0	1	1	1	1	1	1	2	1	2	1	2	1	2	1	1	99	1	1	1	0	1	385	1	0	0	0	0	0	2993	11	13
2151												0		1	1	1	1	0	1	1	1	1	1	0	99	1	2	1	1	1	1	1	0	0	1	0	0	0	0	688	1	0	0	0	0	0	2020	10	12
2152												0		1	1	1	1	0	2	2	1	1	0	1	0	1	0	1	2	1	2	1	0	2	2	2	1	1	0	540	1	0	0	0	0	0	2013	10	29
2153												0		1	0	1	1	0	1	1	0	0	0	0	99	0	99	0	99	1	0	1	0	0	1	1	0	0	0	378	1	0	0	0	0	0	2020	11	2
2154												1		9	9	9	9	9	9	9	9	9	9	1	1	1	1	0	99	1	1	1	1	99	1	0	0	1	0	563	1	0	0	0	0	0	2020	11	20
2155												0		1	1	1	1	0	0	1	1	1	0	0	99	1	1	0	99	1	1	1	0	0	1	0	1	1	0	293	1	0	0	0	0	0	2020	11	24
2156												0		1	1	1	1	1	1	1	1	0	0	0	99	0	99	0	99	0	99	1	1	99	1	1	0	0	0	446	1	0	0	0	1	0	2020	10	29
2157												0		1	1	1	1	1	1	1	1	1	0	0	99	1	2	1	2	1	2	1	1	99	1	1	1	1	0	422	1	1	0	0	1	0	2020	3	10
2158												0		1	0	1	1	1	2	2	0	1	0	0	99	1	1	0	99	1	1	1	1	99	2	2	1	0	0	338	1	0	0	0	0	0	2020	11	17
2159												0		1	1	1	1	0	1	1	1	1	0	0	99	0	99	0	99	0	99	1	1	99	1	1	1	1	0	653	1	0	0	0	0	0	2020	8	20
2160												0		0	0	0	1	1	0	1	0	0	0	0	99	0	99	0	99	1	0	1	1	99	1	1	0	0	0	439	1	0	0	0	1	0	2021	2	10
2161												0		1	1	1	1	1	2	1	1	1	0	0	99	1	0	1	1	1	1	1	1	99	2	1	1	1	0	566	1	0	0	0	0	1	2021	12	14
2162												0		1	1	1	1	1	1	1	0	0	0	0	99	1	1	0	99	1	1	1	1	99	1	1	0	0	0	447	0	0	0	0	0	0	2022	1	31
2163												0		0	0	0	0	0	1	1	0	0	0	0	99	1	1	0	99	0	99	1	0	1	1	1	0	0	0	538	1	0	0	0	1	0	2021	12	5
2164												0		1	1	1	1	1	2	1	1	1	0	0	99	1	1	1	1	1	1	1	1	99	2	2	1	1	0	245	1	0	0	0	1	1	2021	9	28
2165												0		1	1	1	1	1	1	1	1	1	0	0	99	0	99	0	99	0	99	0	0	0	1	1	1	1	0	246	1	0	0	0	0	0	2022	1	18
2166												0		1	1	1	1	1	2	2	1	1	0	0	99	0	99	0	99	0	99	0	0	0	0	0	0	0	0	216	1	0	0	0	1	0	2021	9	24
2193
2201												0		1	1	1	1	1	2	2	1	0	0	0	99	1	3	1	3	1	3	1	1	99	2	2	0	0	0	1071	1	0	0	0	0	0	2020	1	16
2202												0		1	1	1	1	0	1	2	1	1	0	0	99	1	1	0	99	1	2	1	0	2	1	1	1	0	0	753	0	1	0	0	0	0	2020	1	30
2203												0		1	0	1	1	1	1	1	0	0	0	0	99	0	99	0	99	1	1	1	1	99	1	1	0	0	0	672	1	0	0	0	0	0	2020	1	16
2204												0		1	1	1	1	1	1	1	0	0	0	0	99	1	2	0	99	1	2	1	1	99	2	2	0	0	0	815	1	0	0	0	0	0	2019	2	24
2205												0		1	1	1	1	1	1	2	1	1	1	0	99	1	6	1	1	1	1	1	1	99	1	2	1	1	1	795	1	0	0	0	0	0	2020	1	26
2206												0		1	1	1	1	1	1	1	0	0	0	0	99	0	99	0	99	1	2	1	1	99	1	1	0	0	0	691	0	1	0	0	0	0	2019	3	9
2207												1		9	9	9	9	9	9	9	9	9	9	1	1	1	1	1	0	1	2	1	0	1	2	2	1	1	1	777	1	1	0	0	1	0	2020	3	10
2208												0		1	0	1	1	1	1	1	0	0	0	0	99	1	2	1	2	1	2	1	0	2	1	1	0	0	0	472	1	1	0	0	0	0	2019	10	16
2209												0		1	0	1	1	1	2	1	0	0	0	0	99	1	2	1	2	1	2	1	1	99	2	1	0	0	0	442	0	1	0	0	0	0	2020	10	22
2210												1		9	9	9	9	9	9	9	9	9	9	1	2	1	0	1	0	1	0	1	1	99	1	2	1	1	1	1023	1	0	0	0	1	0	2020	1	4
2211												1		9	9	9	9	9	9	9	9	9	9	0	99	1	2	1	1	1	1	1	0	1	1	1	1	1	0	391	0	0	0	0	0	0	2099	99	99
2212												0		1	1	1	1	1	2	2	1	1	0	0	99	1	3	1	3	1	3	1	1	99	2	2	1	1	0	855	1	0	0	0	0	0	2020	1	28
2213												0		1	0	0	1	1	1	1	1	1	0	0	99	0	99	0	99	1	3	1	0	3	1	1	1	1	0	635	1	0	0	0	0	0	2020	2	17
2214												0		1	1	1	1	1	2	2	1	1	0	0	99	1	2	1	2	1	2	1	1	99	2	2	1	1	0	968	1	1	0	0	1	0	2020	12	27
2215												0		1	1	1	1	1	1	1	0	1	0	0	99	0	99	0	99	1	1	1	1	99	1	1	0	0	0	650	1	0	0	0	0	0	1997	2	20
2216												0		1	1	1	1	1	2	0	1	1	0	1	4	1	2	1	1	1	2	1	0	2	0	0	1	1	0	1415	0	1	0	0	0	0	2020	1	3
2217												0		0	1	1	1	1	1	1	1	1	0	0	99	1	2	1	2	1	2	1	0	0	1	1	1	1	0	1115	0	0	0	0	1	0	2020	5	12
2218												0		1	1	1	1	0	2	0	1	1	0	0	99	1	0	1	1	1	0	1	0	1	1	1	1	1	0	622	1	0	0	0	0	0	2019	11	20
2218
2219												0		1	1	1	1	0	1	1	1	1	0	0	99	0	99	0	99	1	1	1	0	0	1	1	1	1	0	742	1	0	0	0	0	0	2010	1	15
2220												0		0	1	1	1	0	2	2	1	1	0	0	99	0	99	0	99	1	2	1	1	99	1	1	1	1	0	889	1	0	0	0	0	0	2010	3	15
2221												1		9	9	9	9	9	9	9	9	9	9	1	1	1	1	1	2	1	2	1	0	0	1	1	1	1	1	383	1	0	0	0	1	0	2020	4	27
2222												0		1	1	1	1	1	0	1	1	1	0	0	99	1	2	1	2	1	2	1	1	99	1	1	1	1	0	617	1	0	0	0	0	0	2020	5	5
2223												0		1	1	1	1	1	2	2	1	1	0	0	99	1	2	1	2	1	2	1	0	0	2	2	1	1	0	851	1	0	1	0	1	0	2019	11	15
2224												0		0	1	1	1	0	1	1	0	1	0	0	99	1	1	0	99	1	1	1	0	1	1	1	0	0	0	650	1	0	0	0	0	0	2020	4	16
2225												0		1	0	1	1	1	1	0	1	1	0	0	99	0	99	0	99	1	1	1	1	99	1	1	1	1	0	604	0	1	0	0	0	0	2020	5	2
2226												1		9	9	9	9	9	9	9	9	9	9	1	0	1	2	1	2	1	2	1	0	0	2	1	1	1	0	607	1	0	0	0	0	0	2019	2	8
2227												1		9	9	9	9	9	9	9	9	9	9	0	99	1	2	1	1	1	1	1	0	0	2	2	1	0	0	574	0	0	1	0	0	0	2020	1	20
2228												0		0	0	0	1	1	1	1	0	0	0	0	99	0	99	0	99	0	99	1	1	99	1	1	0	0	0	509	1	0	0	0	0	0	2020	5	11
2229												1		9	9	9	9	9	9	9	9	9	9	1	1	1	1	1	1	1	1	1	0	0	1	1	1	1	1	438	1	0	0	0	1	0	2009	5	7
2230												0		1	1	1	1	0	1	1	1	1	0	0	99	1	1	1	1	1	1	1	0	1	2	1	1	1	0	743	1	0	0	0	0	0	2020	3	16
2231												1		9	9	9	9	9	9	9	9	9	9	1	1	1	2	0	99	1	1	1	1	99	2	2	0	0	1	703	1	0	0	0	1	0	2019	11	1
2232												1		9	9	9	9	9	9	9	9	9	9	1	1	1	2	1	2	1	2	1	1	99	1	1	1	1	1	551	1	0	0	0	0	0	2020	4	15
2233												1		9	9	9	9	9	9	9	9	9	9	1	2	1	1	0	99	1	1	1	0	0	1	1	0	0	0	577	1	0	0	0	1	0	2020	5	13
2234												1		9	9	9	9	9	9	9	9	9	9	1	1	1	1	0	99	1	1	1	0	0	1	1	0	0	1	637	1	0	0	0	0	0	2020	5	3
2235												0		0	0	1	1	1	2	0	1	1	0	0	99	1	2	1	2	1	2	1	1	99	1	1	1	1	0	756	0	0	0	0	0	0	2020	5	13
2236												0		1	1	1	1	0	2	1	1	1	1	1	1	1	0	1	0	1	0	1	0	0	2	1	1	1	1	715	1	0	0	0	1	0	2020	5	14
2237												0		1	1	1	1	0	1	1	1	0	0	0	99	1	0	0	99	0	99	1	0	0	1	1	0	0	0	937	0	1	0	0	0	0	2020	1	15
2238												1		9	9	9	9	9	9	9	9	9	9	1	1	1	1	0	99	1	1	1	0	1	0	0	1	1	1	424	1	0	0	0	0	0	2020	5	19
2239												0		1	1	1	1	0	1	0	1	0	0	0	99	1	3	1	3	1	3	1	1	99	2	1	1	1	0	645	0	1	0	0	0	0	2020	3	2
2240												0		1	1	1	1	1	0	0	0	1	1	0	99	1	2	1	2	1	2	1	1	99	2	1	1	1	0	675	0	1	0	0	0	0	2020	5	20
2241												0		1	0	1	1	1	2	2	1	0	0	0	99	0	99	0	99	1	4	1	1	99	2	1	1	1	1	489	1	0	1	1	0	0	2020	4	28
2242												1		9	9	9	9	9	9	9	9	9	9	1	3	1	0	0	99	1	0	1	0	0	2	2	0	0	1	382	1	0	0	0	1	0	2019	11	8
2243												0		1	1	1	1	0	1	1	1	1	0	0	99	1	2	1	2	1	2	1	0	0	2	1	1	1	0	330	0	0	0	0	1	0	2020	3	5
2244												1		9	9	9	9	9	9	9	9	9	9	1	1	1	1	1	1	1	1	1	1	99	1	1	1	0	1	751	1	1	0	0	0	0	2016	6	27
2245												1		9	9	9	9	9	9	9	9	9	9	1	1	1	1	0	99	1	1	1	1	99	0	0	1	1	0	643	1	0	0	0	1	0	2099	99	99
2246												0		0	1	1	1	1	1	0	1	1	0	0	99	1	2	1	2	1	2	1	1	99	0	0	1	1	0	619	1	0	0	0	1	0	2099	99	99
2247												0		0	0	0	0	0	0	0	0	0	0	0	99	0	99	0	99	0	99	0	0	1	0	0	0	0	0	959	1	0	0	0	1	0	2017	10	21
2248												0		1	1	1	1	1	1	1	1	1	0	0	99	1	0	1	0	1	0	1	1	99	1	1	0	0	0	492	0	1	0	0	0	0	1990	11	29
2249												0		1	0	1	1	1	1	1	1	0	0	0	99	1	3	1	1	1	2	0	0	0	1	1	1	0	1	818	0	1	0	0	0	0	2019	12	10
2250												0		1	1	1	1	0	2	2	1	1	0	0	99	1	2	1	1	1	0	1	1	99	2	2	1	1	0	557	1	0	0	0	0	0	2018	7	22
2251												0		1	1	1	1	1	1	1	1	1	0	0	99	1	5	1	5	1	5	1	0	1	1	1	1	1	0	491	1	0	0	0	0	0	2018	5	10
2252												0		1	1	1	1	1	2	1	1	1	0	0	99	1	1	1	2	1	2	1	0	1	1	1	1	1	0	1075	1	0	0	0	0	0	2016	1	1
2253												1		9	9	9	9	9	9	9	9	9	9	1	0	1	4	1	0	1	1	1	1	99	0	1	1	1	0	412	1	0	0	0	0	0	1992	12	10
2254												1		9	9	9	9	9	9	9	9	9	9	1	1	1	1	1	1	1	1	1	0	0	1	1	0	0	0	424	1	0	0	0	0	0	2019	1	7
2255												1		9	9	9	9	9	9	9	9	9	9	0	99	1	1	1	1	1	1	1	0	0	2	2	1	1	0	476	1	0	0	0	0	0	2020	1	14
2256												0		1	1	1	1	1	0	0	1	1	1	0	99	1	1	1	1	1	1	1	1	99	0	0	0	1	0	684	1	0	0	0	0	0	2020	6	12
2257												0		1	1	1	1	1	0	0	0	0	0	1	0	1	1	0	99	1	1	1	1	99	0	2	0	0	0	568	0	0	0	1	1	0	2020	6	5
2258												0		0	1	1	1	1	1	1	1	0	0	0	99	0	99	0	99	0	99	1	0	1	1	1	1	0	0	337	1	0	0	0	0	0	1992	1	1
2259												1		9	9	9	9	9	9	9	9	9	9	1	2	1	1	1	1	1	1	1	0	0	1	1	1	0	1	369	1	0	0	0	1	0	2020	6	7
2260												0		1	0	1	1	0	1	0	0	0	0	0	99	1	0	0	99	1	0	1	0	0	1	1	0	0	0	514	0	0	0	0	1	0	2020	6	25
2261												1		9	9	9	9	9	9	9	9	9	9	1	1	1	1	1	1	1	1	1	0	1	2	2	1	1	1	271	1	0	0	0	0	0	2020	4	7
2262												0		1	1	1	1	1	1	1	1	0	0	0	99	1	2	1	1	1	1	1	1	99	1	1	1	0	1	576	1	0	0	0	0	0	2020	4	14
2263												0		1	1	1	1	0	1	1	1	1	0	0	99	1	1	1	1	1	1	1	1	99	1	1	1	1	0	625	1	1	0	0	1	0	2020	7	13
2264												1		9	9	9	9	9	9	9	9	9	9	0	99	0	99	0	99	0	99	1	0	0	0	0	0	0	0	594	1	0	0	0	1	0	2020	7	14
2265												0		1	1	1	1	0	2	2	1	1	0	0	99	1	1	1	1	1	1	1	0	1	2	2	1	1	0	443	1	0	0	0	0	0	2020	7	25
2266												0		1	1	1	1	1	1	1	1	0	0	1	1	1	1	1	1	1	1	1	0	1	1	1	1	0	0	698	1	0	0	0	0	0	2020	7	29
2267												0		1	1	1	1	0	1	2	1	1	1	0	99	1	0	0	99	1	0	1	0	0	2	1	0	0	0	469	0	0	0	0	0	0	2018	7	20
2268												0		1	0	1	1	0	1	1	0	0	0	0	99	0	99	0	99	1	1	1	0	0	1	1	0	0	0	717	1	0	0	0	0	0	2020	7	5
2269												0		1	0	1	1	1	2	2	1	1	0	0	99	0	99	1	2	1	2	1	1	99	2	2	1	1	0	443	0	0	0	0	0	0	2020	7	14
2270												0		1	1	1	1	0	1	1	1	1	0	0	99	1	1	1	1	1	1	1	0	1	1	1	1	1	1	537	1	0	0	0	0	0	2020	7	31
2271												0		1	1	1	1	0	0	1	0	0	0	0	99	1	2	0	99	1	2	1	0	2	0	1	0	0	0	692	1	0	0	0	0	0	2020	7	20
2272												0		1	1	1	1	0	2	2	1	0	0	0	99	1	1	1	1	1	1	1	0	0	2	2	1	1	0	363	1	0	0	0	1	0	2020	8	4
2273												1		9	9	9	9	9	9	9	9	9	9	0	99	1	1	1	0	1	2	1	1	99	0	1	1	1	1	911	1	0	1	0	1	0	2020	7	15
2274												0		1	1	1	1	1	1	1	0	0	0	0	99	1	2	1	1	1	1	1	1	99	1	1	1	1	0	809	1	0	0	0	1	0	2020	7	9
2275												0		1	1	1	1	0	1	1	1	1	0	1	1	1	1	1	1	1	1	1	0	1	1	1	1	1	1	578	1	0	0	0	0	0	2020	8	18
2276												0		1	1	1	1	0	2	2	1	1	0	0	99	1	3	1	3	1	3	1	0	0	2	2	1	1	0	459	1	0	0	0	0	0	2020	8	4
2277												0		1	0	1	1	0	1	1	0	0	0	0	99	1	2	0	99	1	2	1	0	2	1	1	0	0	0	475	1	0	0	0	0	0	2020	6	3
2278												1		9	9	9	9	9	9	9	9	9	9	0	99	1	0	0	99	1	5	1	0	2	0	0	0	0	0	578	1	1	0	0	0	0	2020	10	8
2279												0		1	0	1	1	1	2	2	0	0	0	0	99	1	0	1	0	1	1	1	0	0	2	2	0	0	0	449	1	0	0	0	0	0	2020	8	6
2280												0		1	1	1	1	0	2	2	1	1	0	0	99	1	2	1	2	1	2	1	0	0	2	2	1	1	0	481	0	1	0	0	0	0	2020	3	17
2281												0		1	1	1	1	0	2	2	1	1	0	0	99	1	1	1	1	1	1	1	0	0	2	2	1	1	0	588	1	0	0	0	0	0	2020	6	10
2282												0		1	1	1	1	0	2	2	1	1	0	0	99	1	1	0	99	0	99	1	1	99	2	0	0	0	0	404	1	0	0	0	0	0	2016	11	15
2283												1		9	9	9	9	9	9	9	9	9	9	1	1	1	1	0	99	1	1	1	1	99	1	1	0	1	1	538	1	0	0	0	0	0	2020	10	29
2284												0		1	1	1	1	0	2	2	1	0	0	0	99	1	1	1	1	1	1	1	1	99	2	2	1	0	0	492	1	0	0	0	0	0	2012	6	15
2285												0		0	0	1	1	0	2	0	0	0	0	0	99	1	0	0	99	0	99	1	0	0	1	0	0	0	0	391	0	1	0	0	0	0	2020	7	10
2286												0		1	1	1	1	0	2	2	1	1	0	0	99	1	2	1	2	1	2	1	0	1	0	0	0	0	1	362	0	0	0	0	0	0	2019	8	19
2287												0		1	1	1	0	1	1	1	1	0	0	0	99	1	0	1	0	1	0	0	1	99	1	1	1	0	0	423	0	0	0	0	1	0	2020	8	17
2288												0		1	0	1	1	0	1	1	0	0	0	0	99	1	2	0	99	1	2	1	1	99	1	1	0	0	0	373	0	1	0	0	0	0	2020	10	2
2289												0		0	0	0	0	0	0	0	0	0	0	0	99	0	99	0	99	0	99	0	0	0	0	0	0	0	0	512	1	0	0	0	0	0	2020	10	12
2290												1		9	9	9	9	9	9	9	9	9	9	1	0	1	1	1	1	1	1	1	1	99	2	2	1	1	0	345	1	0	0	0	0	0	2020	10	12
2291												0		1	1	1	1	0	1	2	1	1	0	0	99	0	99	0	99	1	0	1	0	0	1	1	1	1	0	639	1	0	0	0	0	0	2020	10	13
2292												0		1	1	1	1	0	2	2	1	1	0	0	99	1	3	1	3	1	3	1	0	0	2	2	1	1	0	826	1	0	0	0	0	0	2020	8	10
2293												1		9	9	9	9	9	9	9	9	9	9	0	99	0	99	0	99	0	99	0	1	99	1	2	1	0	0	542	0	1	0	0	0	0	2020	10	12
2294												0		1	0	1	1	0	2	2	1	1	0	0	99	1	1	1	1	1	1	1	0	0	2	2	1	1	0	655	1	0	0	0	0	0	2020	10	13
2295												1		9	9	9	9	9	9	9	9	9	9	0	99	1	1	0	99	1	1	1	0	0	2	0	0	0	0	369	1	0	0	0	0	0	2020	9	10
2296												1		9	9	9	9	9	9	9	9	9	9	1	3	1	3	1	3	1	3	1	1	99	2	0	1	1	1	421	0	1	0	0	0	0	2020	10	12
2297												1		9	9	9	9	9	9	9	9	9	9	0	99	1	2	1	2	1	3	1	1	99	2	2	1	1	0	560	1	0	0	0	0	0	2020	10	28
2298												0		1	1	1	0	1	2	2	1	0	0	0	99	1	1	1	1	1	1	0	1	99	2	2	1	1	0	883	1	0	0	0	0	0	2020	11	29
2299												0		1	1	1	1	0	2	2	1	1	0	0	99	1	1	1	1	1	1	1	0	0	2	2	1	1	0	598	1	0	0	0	0	0	2020	11	9
2301												0		1	1	1	1	1	2	1	1	1	0	0	99	1	0	1	1	1	3	1	1	99	0	2	1	1	0	671	1	0	0	0	1	0	2020	1	23
2302												0		1	1	1	1	0	2	2	1	1	0	0	99	1	2	1	2	1	2	1	1	99	2	2	1	1	0	634	0	0	0	0	0	0	2020	2	3
2303												0		1	0	1	0	0	2	2	0	0	0	0	99	1	1	1	1	1	1	0	0	0	2	2	0	0	0	613	1	0	0	0	0	0	5029	1	21
2304												0		1	1	1	1	0	1	0	1	0	0	0	99	1	2	0	99	1	2	1	0	0	1	0	1	0	0	384	1	0	0	0	0	0	2020	2	28
2305												1		9	9	9	9	9	9	9	9	9	9	1	0	1	4	0	99	1	4	1	0	0	2	2	1	0	0	703	1	0	0	0	0	0	2004	12	1
2306												0		1	1	1	1	1	1	1	1	0	0	0	99	0	99	0	99	0	99	1	0	2	1	1	1	1	1	667	1	0	0	0	0	1	2020	1	11
2307												1		9	9	9	9	9	9	9	9	9	9	1	1	1	2	1	1	1	1	1	0	0	1	1	1	1	1	492	0	0	0	0	1	0	2007	2	18
2308												1		9	9	9	9	9	9	9	9	9	9	1	2	1	2	1	2	1	2	1	0	2	1	1	1	1	1	434	1	0	0	0	0	0	2020	3	6
2309												0		1	1	1	1	1	2	2	1	1	0	1	2	1	2	1	2	1	2	1	1	99	2	2	1	1	0	695	1	0	0	0	0	0	2006	3	17
2310												0		1	1	1	1	0	2	2	1	1	0	0	99	1	2	1	2	1	2	1	1	99	2	2	1	1	0	633	1	0	0	0	0	0	2019	3	20
2311												0		1	1	1	1	1	2	2	1	0	0	0	99	1	0	0	99	1	1	1	1	99	2	2	1	0	0	772	0	1	0	0	0	0	2020	4	7
2312												1		9	9	9	9	9	9	9	9	9	9	0	99	1	2	0	99	1	3	1	0	3	1	1	1	1	0	279	1	1	0	0	0	0	2020	2	13
2313												0		1	1	1	1	1	0	0	0	0	0	0	99	1	1	1	1	1	1	1	0	1	0	0	1	1	0	901	0	1	0	0	0	0	2016	3	16
2314												0		1	0	0	1	1	1	1	0	0	0	0	99	1	0	0	99	1	1	1	1	99	1	1	1	1	1	950	1	0	0	0	0	0	2020	5	11
2315												0		1	1	1	1	0	2	2	1	1	0	0	99	1	0	1	0	1	0	1	0	0	2	2	1	1	0	451	1	0	0	0	0	0	2020	5	11
2316												1		9	9	9	9	9	9	9	9	9	9	1	1	1	1	0	99	0	99	1	0	1	2	2	0	0	1	544	1	0	0	0	1	0	2020	5	5
2317												1		9	9	9	9	9	9	9	9	9	9	0	99	1	2	1	2	1	2	1	1	99	0	0	1	1	0	472	1	0	0	0	1	1	2020	5	2
2318												1		9	9	9	9	9	9	9	9	9	9	1	2	0	99	0	99	1	1	1	0	1	1	1	0	0	0	506	1	0	0	0	0	0	2013	4	5
2319												0		1	1	1	1	1	1	1	1	1	0	0	99	1	2	1	1	1	1	1	1	99	1	1	1	1	0	500	1	0	0	0	1	0	2020	2	28
2320												0		0	0	1	1	1	0	0	0	0	0	0	99	1	2	1	0	1	0	1	0	2	0	0	0	0	0	701	1	0	0	0	0	0	2018	4	7
2321												0		1	1	1	0	1	1	1	1	1	0	0	99	0	99	0	99	0	99	0	1	99	1	1	1	1	0	539	0	1	0	0	0	0	2020	4	18
2322												0		1	1	1	1	0	2	2	0	0	0	0	99	1	0	0	99	0	99	1	0	0	2	0	0	0	0	665	1	0	0	0	0	0	2020	5	14
2323												0		1	1	1	1	0	2	2	1	0	0	0	99	1	1	0	99	1	1	0	0	1	2	2	1	0	0	703	0	1	0	0	0	0	2020	1	25
2324												0		1	1	1	1	0	1	1	1	1	0	0	99	1	1	1	1	1	1	1	0	1	1	1	1	1	0	396	1	0	0	0	1	0	2012	4	7
2325												0		1	1	1	1	0	2	2	1	1	0	0	99	1	2	1	2	1	2	1	0	0	2	2	1	1	0	504	1	0	0	0	0	0	2016	2	15
2326												0		1	1	1	1	0	1	1	0	0	0	0	99	1	0	0	99	1	1	1	0	0	1	0	0	0	0	682	1	0	0	0	0	0	2017	3	7
2327												0		1	1	1	1	0	0	0	1	1	0	0	99	1	1	1	1	0	99	1	1	99	0	0	1	0	0	958	1	0	0	0	0	0	2020	5	28
2328												0		1	1	1	1	1	1	1	1	0	0	0	99	1	2	0	99	0	99	1	0	0	1	2	1	0	0	873	0	0	0	0	0	0	2020	5	26
2329												1		9	9	9	9	9	9	9	9	9	9	1	0	1	4	1	4	1	4	1	0	4	2	2	1	1	0	324	1	1	0	0	0	0	2019	10	31
2330												0		1	1	1	1	0	1	1	1	1	0	0	99	1	3	1	3	1	3	1	0	0	1	1	1	1	0	521	0	0	1	0	0	0	2020	3	8
2331												1		9	9	9	9	9	9	9	9	9	9	1	1	1	1	1	1	1	1	1	1	99	2	2	1	0	1	527	0	0	0	0	1	0	2020	6	20
2332												1		9	9	9	9	9	9	9	9	9	9	1	3	1	1	1	1	1	1	1	0	0	1	1	1	1	1	424	1	0	0	0	0	0	2020	2	10
2333												0		1	1	1	1	0	1	1	0	0	0	0	99	1	1	0	99	1	1	1	0	1	1	1	1	0	0	457	1	0	0	0	1	0	2020	5	17
2334												0		1	1	1	1	1	1	1	1	0	0	0	99	1	1	0	99	1	1	1	1	99	1	2	1	0	0	438	1	0	0	0	0	0	2020	6	22
2335												1		9	9	9	9	9	9	9	9	9	9	1	1	1	1	1	0	1	1	1	1	99	1	1	0	0	0	586	1	1	0	0	0	0	2020	5	8
2336												0		1	1	1	1	0	2	2	1	1	0	0	99	1	1	1	1	1	1	1	0	0	2	2	1	1	0	453	1	0	0	0	0	0	2020	6	4
2337												1		9	9	9	9	9	9	9	9	9	9	1	1	1	3	1	3	1	3	1	0	0	1	1	1	1	1	401	1	0	0	0	0	0	1992	10	12
2338												0		1	0	1	1	1	0	0	0	0	0	0	99	1	1	0	99	1	1	1	1	99	0	1	0	0	0	540	1	0	0	0	0	0	2020	6	21
2339												0		1	0	1	1	0	0	1	0	0	0	0	99	0	99	0	99	1	1	1	0	0	0	1	1	0	0	626	0	0	0	0	0	0	1993	8	10
2340												0		1	1	1	1	0	0	0	1	1	0	0	99	1	1	1	0	1	0	1	0	0	2	0	1	0	0	517	1	0	0	0	0	0	2020	7	13
2341												0		1	0	1	1	0	2	2	0	0	0	0	99	1	1	0	99	1	1	1	0	0	2	2	0	0	0	726	1	0	0	0	0	0	2020	7	15
2342												0		1	0	1	1	0	1	0	0	0	0	0	99	0	99	0	99	0	99	1	0	4	2	0	0	0	0	805	0	1	0	0	0	0	2020	7	14
2343												0		1	1	1	1	0	1	1	1	1	0	0	99	0	99	1	0	0	99	0	0	1	1	1	1	1	0	313	1	0	0	0	0	1	2020	6	16
2344												0		1	1	1	1	0	1	1	1	1	1	0	99	1	2	0	99	1	2	1	0	0	1	1	1	1	0	542	0	1	0	0	1	1	2020	7	13
2345												0		1	1	1	1	1	0	0	1	1	0	1	1	1	1	1	3	1	3	1	1	99	1	1	1	1	1	581	1	0	0	0	1	0	2019	9	26
2346												0		1	1	1	1	1	2	2	1	1	0	0	99	1	2	1	1	1	2	1	0	0	0	2	1	1	0	688	1	0	0	0	1	0	2012	6	3
2347												1		9	9	9	9	9	9	9	9	9	9	1	1	1	2	0	99	1	2	1	1	99	2	1	1	1	0	512	0	1	0	0	0	0	2020	7	15
2348												0		1	1	1	1	1	2	2	1	1	0	0	99	1	2	1	2	1	2	1	1	99	2	2	1	1	0	465	1	0	0	0	0	0	2020	8	5
2349												0		1	0	1	1	0	2	2	1	1	0	0	99	1	0	0	99	1	0	1	0	1	2	2	0	0	0	532	1	0	0	0	0	0	2020	6	22
2350												1		9	9	9	9	9	9	9	9	9	9	1	2	1	1	1	1	1	1	1	1	99	2	2	0	0	1	376	1	0	0	0	0	0	2020	8	20
2351												0		1	0	0	1	0	1	1	0	0	0	0	99	0	99	0	99	0	99	1	0	0	2	2	0	0	0	605	1	0	0	0	0	0	2020	8	18
2352												1		9	9	9	9	9	9	9	9	9	9	0	99	1	1	0	99	0	99	0	0	1	1	1	0	0	0	448	1	0	0	1	0	0	2020	6	1
2353												0		1	1	1	1	0	1	1	1	1	0	1	0	1	3	1	3	1	1	1	0	0	1	1	1	1	0	397	0	1	0	0	0	0	2020	8	4
2354												0		1	1	1	1	1	1	1	1	1	0	0	99	1	0	1	0	1	0	1	1	99	2	2	1	1	0	511	1	0	0	0	0	0	2020	8	4
2355												0		1	0	1	1	1	1	0	1	1	0	0	99	1	2	1	2	1	2	1	1	99	2	1	1	0	0	485	1	0	0	0	0	0	2020	8	4
2356												0		1	0	1	1	0	1	1	0	0	0	0	99	1	1	0	99	1	1	1	0	0	1	1	0	0	0	402	1	0	0	0	0	0	2020	8	7
2357												0		1	1	1	1	0	1	1	1	1	0	1	1	1	1	1	1	1	1	1	0	0	1	1	1	1	1	265	1	0	0	0	0	0	2020	8	20
2358												0		1	1	1	1	1	0	0	1	1	0	0	99	1	3	1	2	1	5	1	1	99	0	0	1	1	0	936	1	0	0	0	1	1	2020	9	20
2359												0		1	1	1	1	0	2	2	0	0	0	0	99	1	1	0	99	1	1	1	1	99	2	2	0	0	0	524	1	0	0	0	1	0	2020	10	9
2360												0		1	0	1	1	0	0	0	0	0	0	0	99	0	99	0	99	0	99	1	0	0	0	1	0	0	0	439	1	0	0	0	1	0	2020	10	10
2361												1		9	9	9	9	9	9	9	9	9	9	0	99	1	2	1	2	1	2	1	1	99	1	1	1	0	0	226	0	1	0	0	0	0	2020	3	3
2362												0		0	0	1	1	1	2	2	1	1	0	0	99	0	99	0	99	0	99	0	0	0	1	1	0	0	0	531	1	0	0	0	0	0	2020	10	9
2363												0		1	1	1	1	0	1	1	1	1	0	0	99	1	1	1	1	1	1	1	1	99	1	1	1	1	0	446	0	1	1	0	0	0	2020	10	15
2364												0		1	0	1	1	0	1	1	1	1	0	0	99	1	0	0	99	1	0	1	0	0	1	1	1	0	0	622	1	0	0	0	0	0	2017	10	10
2365												0		1	1	1	1	0	1	1	0	0	0	0	99	1	1	0	99	1	1	1	1	99	1	1	0	0	0	446	1	0	0	0	1	0	2020	9	30
2366												0		1	1	1	1	0	1	1	1	0	0	0	99	0	99	0	99	1	0	1	0	0	1	1	1	1	0	756	0	0	1	0	0	0	2020	10	16
2367												0		1	1	1	1	1	2	2	1	1	0	0	99	1	1	1	1	1	1	1	1	99	2	2	1	1	0	862	1	0	0	0	0	0	2020	11	12
2368												1		9	9	9	9	9	9	9	9	9	9	1	1	1	2	1	1	1	1	1	1	99	2	2	0	0	1	500	1	0	0	0	0	0	2020	10	15
2369												0		0	0	0	0	0	1	1	0	0	0	0	99	0	99	0	99	1	0	1	0	2	1	1	0	0	0	590	0	1	0	0	0	0	2020	8	29
2370												0		1	1	1	1	0	2	2	1	1	0	0	99	1	2	1	2	1	2	1	0	2	2	2	1	1	0	414	1	0	0	0	0	0	2020	9	1
2371												0		1	0	1	1	0	1	1	1	1	0	0	99	1	4	0	99	0	99	0	1	99	1	1	1	1	1	661	0	0	1	0	0	0	2020	11	5
2372												1		9	9	9	9	9	9	9	9	9	9	0	99	1	7	0	99	0	99	1	1	99	0	0	1	1	0	577	1	0	0	0	0	0	2020	5	7
2373												0		1	1	1	1	1	2	2	1	1	0	0	99	0	99	0	99	0	99	0	0	0	1	1	0	0	0	306	0	1	0	0	0	0	2021	12	10
2374												0		1	1	1	1	0	1	1	1	1	0	0	99	1	1	1	1	1	1	1	0	1	1	1	1	1	0	383	0	1	0	0	0	0	2022	1	5
2375												0		1	1	1	1	0	1	1	1	1	0	0	99	1	1	1	1	1	1	1	0	1	1	1	1	1	0	328	1	1	0	0	1	1	2022	1	5
2376												0		1	1	1	1	0	2	1	1	0	0	0	99	1	2	1	2	1	2	1	0	0	1	1	1	0	0	455	1	0	0	0	1	0	2022	1	3
2377												0		1	1	1	1	0	2	2	1	1	0	0	99	0	99	1	0	1	0	0	1	99	2	2	1	1	0	668	1	0	0	0	0	0	2021	11	20
2378												0		1	1	1	1	1	0	0	1	1	0	0	99	1	1	1	1	1	1	1	1	99	1	1	1	1	0	529	1	0	0	0	0	0	2021	10	13
2379												1		9	9	9	9	9	9	9	9	9	9	0	99	1	2	1	1	1	2	1	0	0	1	1	1	1	0	787	0	1	0	0	0	0	2021	12	29
2380												0		1	0	1	1	0	1	1	1	0	0	0	99	1	1	1	1	1	1	1	1	99	1	1	0	0	0	601	0	1	0	0	0	0	2021	10	11
2381												0		1	1	1	1	0	1	1	1	1	0	0	99	0	99	0	99	0	99	0	0	0	0	0	0	0	0	545	1	0	0	0	0	0	2021	9	7
2382												1		9	9	9	9	9	9	9	9	9	9	1	1	1	1	1	1	1	1	1	1	99	2	2	1	1	1	609	1	0	0	0	1	0	2022	1	5
2383												0		0	1	1	1	0	1	1	1	1	1	0	99	1	3	1	3	1	3	1	0	0	2	2	1	1	0	842	1	0	0	0	0	0	2021	2	17
2384												0		1	1	1	1	1	1	1	1	0	0	0	99	0	99	0	99	0	99	0	0	0	0	0	0	0	0	563	1	0	0	0	0	0	2021	11	13
2385												1		9	9	9	9	9	9	9	9	9	9	1	1	1	1	1	1	1	1	1	1	99	2	2	1	1	1	488	1	0	0	0	0	0	2021	12	24
2401												0		1	1	0	0	0	2	2	0	1	0	0	99	1	1	0	99	0	99	0	1	99	2	2	1	1	0	365	1	0	0	0	0	0	2020	3	1
2402												0		0	0	1	1	0	1	1	0	0	0	0	99	1	1	0	99	1	1	1	0	0	1	2	0	0	0	342	1	1	0	0	0	0	2020	6	20
2403												0		0	0	1	1	0	1	1	0	1	0	0	99	1	1	0	99	1	1	1	0	1	1	1	0	0	0	757	0	0	1	0	0	0	2020	3	15
2404												0		0	0	1	1	1	1	0	1	0	0	0	99	1	1	1	1	1	1	1	0	1	0	2	1	0	0	624	1	0	0	0	0	0	2020	3	3
2405												0		1	0	1	1	0	1	1	1	0	0	0	99	1	0	1	1	1	1	1	0	0	1	1	0	0	0	561	1	0	0	0	0	0	2020	3	2
2406												0		0	0	0	1	1	1	1	0	0	0	0	99	1	1	1	0	1	0	1	1	99	2	0	1	1	0	1121	1	0	1	0	0	0	2020	3	10
2407												0		1	1	1	1	0	1	1	1	1	1	0	99	0	99	0	99	0	99	1	0	3	1	1	0	1	0	821	1	0	0	0	0	0	2044	4	11
2408												0		1	1	1	1	0	2	2	1	1	0	1	0	1	0	0	99	1	3	1	0	0	2	2	1	1	0	500	0	0	0	0	1	0	2017	3	15
2409												0		1	1	1	1	0	1	1	1	1	0	0	99	1	2	1	2	1	2	1	0	2	1	1	1	1	0	459	1	0	0	0	0	0	2015	12	24
2410												0		1	1	1	1	0	2	2	1	1	0	0	99	1	1	1	1	1	1	1	0	0	2	2	1	1	0	347	1	1	0	0	0	0	2002	4	11
2411												0		1	1	1	1	0	1	1	1	0	0	0	99	1	2	1	2	1	2	1	0	0	1	1	1	0	0	782	1	0	0	0	0	0	2020	6	25
2412												0		0	1	1	1	1	1	0	1	1	0	0	99	1	1	1	0	1	0	1	1	99	0	0	0	0	0	892	0	1	0	0	0	0	2020	5	10
2413												0		1	0	1	1	0	1	1	1	0	0	0	99	0	99	0	99	1	1	1	0	0	1	1	0	0	0	248	1	0	0	0	1	0	2020	7	2
2414												0		1	1	1	1	0	1	1	1	1	0	0	99	1	2	0	99	1	2	1	0	0	2	2	1	1	0	476	1	0	0	0	0	0	2017	6	24
2415												0		1	1	1	1	0	1	1	1	1	0	0	99	1	1	1	1	1	1	1	0	0	1	1	1	1	0	493	1	0	0	0	0	0	2019	6	1
2416												0		1	0	0	1	0	1	1	0	0	0	0	99	0	99	0	99	0	99	1	0	0	1	1	0	0	0	336	1	0	0	0	0	0	2020	9	5
2417												0		1	1	1	1	1	1	1	1	1	0	0	99	1	1	1	1	1	1	1	0	1	1	1	1	1	0	726	1	0	0	0	1	0	2018	7	23
2418												0		1	0	1	1	0	2	0	0	0	0	0	99	1	3	0	99	1	3	1	0	0	2	0	0	0	0	504	1	0	0	0	0	0	2020	7	20
2419												1		9	9	9	9	9	9	9	9	9	9	0	99	1	1	0	99	1	1	1	0	0	1	1	0	0	0	394	0	0	0	0	0	0	2019	7	22
2420												0		1	1	1	1	0	1	2	0	0	0	0	99	0	99	0	99	1	1	1	0	0	1	1	0	0	0	530	1	0	0	0	0	0	2022	7	21
2421												0		1	1	1	1	1	2	2	1	1	0	0	99	1	1	1	1	1	2	1	1	99	2	2	1	0	1	698	1	0	0	0	0	0	2020	7	1
2422												1		9	9	9	9	9	9	9	9	9	9	1	1	0	99	0	99	1	1	0	0	1	0	0	0	0	0	452	0	0	0	0	1	0	2020	7	30
2423												0		1	1	1	1	0	2	2	1	0	0	0	99	1	2	1	2	1	2	1	1	99	2	1	1	1	0	576	1	0	0	0	0	0	9017	11	22
2424												0		1	0	0	1	0	0	1	1	0	0	0	99	1	1	0	99	1	2	1	0	0	2	2	1	0	1	652	1	0	0	0	0	0	2020	7	15
2425												1		9	9	9	9	9	9	9	9	9	9	1	1	1	1	1	1	1	2	1	1	99	2	1	1	1	0	532	1	0	0	0	0	0	2020	6	25
2426												0		1	1	1	1	0	2	2	0	0	0	0	99	1	0	0	99	1	0	1	0	0	2	2	0	0	0	761	1	0	0	0	0	0	2019	8	26
2427												0		1	1	0	1	1	2	2	1	0	0	0	99	1	1	1	1	1	1	1	1	99	2	2	1	1	0	505	1	0	0	0	1	0	2020	3	10
2428												0		1	1	1	1	1	1	1	1	1	1	0	99	1	1	1	1	1	1	1	1	99	1	2	1	1	0	602	1	0	0	0	0	0	2020	3	8
2429												0		1	1	1	1	1	1	1	1	1	0	0	99	1	0	1	0	1	1	1	0	0	2	2	0	0	0	653	1	0	0	0	1	0	2020	8	7
2430												1		9	9	9	9	9	9	9	9	9	9	1	1	1	1	1	0	1	1	1	0	0	2	2	0	0	1	327	1	0	0	0	0	0	2020	8	18
2431												0		1	1	1	1	0	1	1	1	1	0	0	99	1	2	1	2	1	2	1	1	99	1	1	1	1	0	413	1	0	0	0	0	0	2020	9	27
2432												0		1	1	1	1	0	1	0	1	1	0	0	99	1	2	1	2	1	2	1	1	99	1	2	1	1	0	695	1	0	0	0	0	0	2020	9	10
2433												0		1	1	1	1	0	2	2	1	1	0	0	99	1	1	1	1	1	1	1	0	0	2	2	1	1	0	355	1	0	0	0	0	0	2020	9	21
2434												0		0	0	0	0	0	0	0	0	0	0	0	99	0	99	0	99	0	99	0	0	0	1	1	0	0	0	625	1	0	0	0	0	0	2020	6	16
2435												1		9	9	9	9	9	9	9	9	9	9	0	99	1	2	0	99	0	99	1	0	2	1	1	0	0	0	713	1	0	0	0	0	0	2020	9	22
2436												0		1	0	1	1	0	1	1	1	0	0	0	99	1	1	1	1	1	1	1	0	1	1	1	1	1	0	1062	0	1	0	0	0	0	2020	9	9
2437												0		1	0	1	1	0	1	1	0	0	0	0	99	1	1	0	99	1	1	1	0	0	1	1	0	0	0	468	1	0	0	0	0	0	2020	9	18
2438												0		1	1	1	1	1	1	1	1	1	1	0	99	1	1	0	99	1	1	1	0	0	1	1	0	0	0	879	1	0	0	0	1	0	2020	10	12
2439												0		1	1	1	1	1	1	1	1	1	0	0	99	1	2	1	1	1	1	1	1	99	1	1	1	1	0	687	1	1	0	0	1	1	2020	9	30
2440												0		1	1	1	1	0	2	2	1	1	0	0	99	1	3	1	3	1	3	1	0	0	1	2	1	1	0	428	1	0	0	0	0	0	2020	10	16
2441												0		1	1	1	1	1	1	1	1	0	0	0	99	1	2	1	1	1	1	1	1	99	1	1	1	0	0	460	1	0	0	0	0	0	2020	10	17
2442												1		9	9	9	9	9	9	9	9	9	9	0	99	1	1	1	1	1	1	1	1	99	1	1	1	1	0	394	1	0	0	0	0	0	2020	10	12
2443												0		1	1	1	1	0	2	2	1	1	0	0	99	1	1	1	1	1	1	1	0	0	2	2	1	1	0	413	1	0	0	0	0	0	2014	1	5
2444												1		9	9	9	9	9	9	9	9	9	9	1	1	1	1	0	99	1	1	1	1	99	2	1	0	0	1	383	1	0	0	0	1	0	2020	10	8
2445												0		1	1	1	1	0	1	1	1	1	0	0	99	0	99	0	99	1	0	1	0	0	1	1	0	1	0	635	0	1	0	0	0	0	2020	6	14
2446												1		9	9	9	9	9	9	9	9	9	9	1	3	1	3	1	3	1	3	1	1	99	0	0	0	1	1	348	0	0	0	0	1	0	2020	10	17
2447												0		1	0	1	1	0	1	1	0	0	0	0	99	0	99	0	99	0	99	1	1	99	1	1	0	0	0	233	1	0	0	0	1	0	2020	11	5
2448												0		1	1	1	0	1	1	1	1	1	1	0	99	1	1	1	1	1	1	0	0	1	1	1	1	1	1	437	1	0	0	0	0	0	2020	11	3
2449												1		9	9	9	9	9	9	9	9	9	9	1	1	1	1	1	1	1	1	1	1	99	0	1	1	0	1	676	1	0	0	0	0	0	2017	3	20
2450												0		0	0	0	0	1	0	1	0	0	0	0	99	1	1	1	1	0	99	0	0	0	0	0	1	1	0	279	1	0	0	0	0	0	1991	1	2
2451												0		1	1	1	1	0	2	2	0	0	0	1	2	1	1	0	99	1	1	1	0	0	2	2	0	0	1	329	1	0	0	0	1	0	2020	9	10
2452												0		1	1	1	1	1	0	0	1	1	0	0	99	0	99	0	99	1	1	1	1	99	2	2	0	1	0	538	1	0	0	0	0	0	2020	11	6
2453												0		1	1	1	1	1	1	1	1	1	0	0	99	1	0	0	99	1	0	1	0	1	1	1	1	1	0	498	0	1	0	0	0	0	2993	10	17
2454												0		1	1	1	1	0	1	2	1	1	1	1	1	1	1	1	2	0	99	0	0	0	1	1	0	0	0	632	1	0	0	0	0	0	1990	1	1
2455												1		9	9	9	9	9	9	9	9	9	9	0	99	1	2	0	99	1	1	1	1	99	0	1	1	1	0	483	1	0	0	0	0	0	2020	7	27
2456												0		1	1	1	1	0	2	1	1	1	0	0	99	1	1	0	99	1	1	1	0	1	1	2	0	0	1	683	1	0	0	0	0	0	2020	11	14
2457												0		1	0	1	1	0	1	1	0	0	0	0	99	0	99	0	99	0	99	1	0	0	1	1	0	0	0	366	1	0	0	0	0	0	2020	11	5
2458												1		9	9	9	9	9	9	9	9	9	9	1	1	1	1	0	99	0	99	1	1	99	1	1	1	1	1	570	1	0	0	0	1	0	2020	8	20
2459												1		9	9	9	9	9	9	9	9	9	9	1	1	1	1	0	99	1	1	1	0	0	1	1	0	0	0	200	1	0	0	0	1	0	2020	9	9
2460												0		1	1	1	1	0	2	2	1	0	0	0	99	1	1	1	1	1	1	1	0	1	2	2	1	0	0	404	1	0	0	0	1	0	2020	11	3
2461												0		1	1	1	1	0	1	1	1	1	0	0	99	1	1	1	0	1	1	1	0	0	1	1	1	1	0	401	1	0	0	0	0	0	2020	1	3
2462												0		1	1	1	0	1	1	1	0	0	0	0	99	1	2	0	99	1	2	1	0	2	1	1	1	1	0	353	1	0	0	0	0	0	1992	11	2
2463												0		1	1	1	1	0	2	2	1	1	0	0	99	1	3	1	2	1	2	1	0	2	2	2	1	1	0	450	1	0	0	0	0	0	2020	11	8
2464												0		0	0	1	1	0	1	1	0	0	0	0	99	0	99	0	99	1	1	1	0	0	1	1	0	0	0	539	1	0	0	0	1	0	2020	12	16
2465												0		1	0	1	1	1	2	2	0	0	0	0	99	0	99	0	99	1	1	1	1	99	2	2	0	0	0	456	1	0	0	0	0	0	2020	8	16
2466												0		1	1	1	1	0	2	2	1	1	0	0	99	1	0	1	1	1	1	1	0	0	2	2	1	1	0	863	1	0	0	0	0	0	2021	12	20
2467												0		1	1	1	1	1	1	2	1	1	0	0	99	1	4	1	4	1	2	1	1	99	1	2	1	1	0	604	0	0	0	0	1	0	2022	1	20
2468												0		1	1	0	0	0	2	2	1	1	0	0	99	0	99	0	99	0	99	0	0	0	2	2	1	1	0	383	1	0	0	0	0	0	2022	11	25
2469												0		1	1	1	1	0	2	2	1	1	0	0	99	0	99	0	99	0	99	0	0	0	0	0	0	0	0	265	1	0	0	0	0	0	2022	1	15
2470												0		1	1	1	1	1	2	2	1	1	0	0	99	1	2	1	2	1	2	1	0	0	2	2	1	1	0	690	1	0	0	0	0	0	2022	1	26
2471												0		1	1	1	1	1	2	2	1	1	0	0	99	1	2	1	2	1	2	1	0	0	2	2	1	1	0	435	1	0	0	0	0	0	2021	9	19
22100												0		1	1	1	1	0	1	1	1	0	0	0	99	1	3	1	3	1	3	1	0	3	1	1	0	0	0	461	0	0	0	0	1	0	2020	9	8
22101												0		0	0	0	1	1	0	0	0	0	0	0	99	1	0	0	99	1	0	1	0	0	2	2	0	0	0	481	1	0	0	0	1	0	2020	11	10
22102												0		1	1	1	1	0	2	2	1	1	0	0	99	1	3	1	3	1	3	1	0	0	2	2	1	0	0	774	1	0	0	0	0	0	2020	8	15
22103												1		9	9	9	9	9	9	9	9	9	9	1	2	1	1	0	99	1	1	1	0	0	1	1	0	0	0	376	1	0	0	0	1	0	2020	10	15
22104												1		9	9	9	9	9	9	9	9	9	9	1	1	1	2	1	2	1	2	1	1	99	1	1	1	1	1	935	1	0	0	0	0	0	2017	1	8
22105												0		1	1	1	1	1	1	1	1	1	0	0	99	1	2	1	2	1	2	1	1	99	1	1	1	0	0	460	1	0	0	0	0	0	2021	10	4
22106												1		9	9	9	9	9	9	9	9	9	9	0	99	1	1	1	1	1	1	1	1	99	0	0	1	1	1	705	1	0	0	0	1	0	2021	11	22
22107												1		9	9	9	9	9	9	9	9	9	9	0	99	0	99	0	99	0	99	1	1	99	0	0	1	0	0	736	1	0	0	0	0	0	2021	10	24
22108												0		1	1	1	1	0	1	1	1	1	0	0	99	1	0	1	1	1	0	1	1	99	1	1	1	1	0	538	1	0	0	0	0	0	2022	1	30
22109												0		0	1	1	1	1	1	1	1	1	0	1	1	1	1	1	2	1	2	1	1	99	0	0	1	1	0	504	1	0	0	0	0	0	2010	11	5
22110												1		9	9	9	9	9	9	9	9	9	9	0	99	1	1	0	99	1	1	1	1	99	1	0	0	0	0	606	1	0	0	0	0	0	2022	1	8
[truncated: 151 more columns]
